# Supplementary material for: Thermoelectric device for active thermal concealment, deception and messaging
Source: Nat Commun. 2025 Nov 10;16:9888. doi: 10.1038/s41467-025-66134-8 (PMC12603023; doi:10.1038/s41467-025-66134-8)
Supplement: Supplementary file 3 — Source Data [file 41467_2025_66134_MOESM3_ESM.xlsx]

## Sheet: Fig 1
Figure 1f	No-0.5	Yes-1
	Ref 7	Ref 22	Ref 25	Ref 26	Ref 27	Ref 4	Ref 21	Our Work
M can be Adjusted Continuously or not	0.5	0.5	1	0.5	0.5	0.5	1	1
Flexible or not	1	1	0.5	1	1	0.5	0.5	1
Largest Cooling T (%*full range)	0.1	0.35	0.1	0.1	0.31	0.1	0.395	0.936
Largest Heating T (%*full range)	0.4972	0.1759	0.1	0.1	0.5206	0.1	0.1302	1
Resolvable Tmin	0.2	0.8	0.1	0.97	0.95	0.2	0.2	1
Capable of IR Deception or not	1	0.5	0.5	0.5	0.5	0.5	0.5	1
Capable of IR Messaging or not	0.5	0.5	0.5	0.5	0.5	0.5	1	1
Response Time (%*full range)	0.2	0.63	0.2	0.75	0.66	0.2	0.2	0.98

## Sheet: Fig 2
Figure 2c								Figure 2d
24.9898	13.7116	24.9898	3.13579	24.9898	2.45707			Simulation							Experimental
24.9297	15.2692	24.9297	3.16527	24.9297	2.41252			0	24.99	0	25	0	25		0	24.17	24.34	25.17
24.8699	15.2692	24.8699	3.16527	24.8699	2.41252			0.00057297	24.99	0.000569412	25	0.000576222	25		1	24.12	24.3	25.1
24.8104	16.6146	24.8104	3.17058	24.8104	2.3886			0.00115	24.99	0.00114	25	0.00115	25		2	24.13	24.27	24.27
24.7512	18.2688	24.7512	3.1722	24.7512	2.36472			0.00229	24.98	0.00228	25	0.0023	25		3	21.71	21	21.61
24.6923	20.1607	24.6923	3.17256	24.6923	2.34271			0.00458	24.98	0.00456	25	0.00461	25		4	18.42	19.49	18.61
24.6336	22.1997	24.6336	3.17349	24.6336	2.32462			0.00917	24.98	0.00911	25	0.00922	25		5	13.52	17.83	18.21
24.5753	24.2712	24.5753	3.17586	24.5753	2.3121			0.0145	24.95	0.01435	25	0.01482	25		6	14.52	18.36	18.42
24.5172	26.2417	24.5172	3.17935	24.5172	2.30564			0.01982	24.91	0.01907	25	0.01986	25		7	16.24	19.35	18.85
24.4593	27.8536	24.4593	3.18303	24.4593	2.30629			0.03048	24.78	0.02851	25	0.02994	25		8	17.43	20.89	18.97
24.4018	29.2694	24.4018	3.18456	24.4018	2.30676			0.03916	24.66	0.03795	25	0.04002	25		9	20.44	22.33	19.46
24.3445	30.5123	24.3445	3.18333	24.3445	2.30398			0.05651	24.37	0.05682	25	0.06018	25		10	22.8	22.89	20.02
24.2875	30.887	24.2875	3.17843	24.2875	2.30382			0.07387	24.07	0.07353	25	0.07765	25		11	23.9	24.58	20.16
24.2308	30.7735	24.2308	3.17146	24.2308	2.30181			0.10858	23.46	0.10694	24.98	0.09976	24.99		12	26.12	27.03	20.48
24.1743	30.6209	24.1743	3.16854	24.1743	2.29962			0.13828	22.95	0.13209	24.97	0.11966	24.98		13	29.02	28.56	20.71
24.1181	29.9269	24.1181	3.16445	24.1181	2.29599			0.19769	22	0.18239	24.92	0.15947	24.95		14	30.91	30.08	20.78
24.0621	28.8123	24.0621	3.15906	24.0621	2.29049			0.25018	21.18	0.22247	24.88	0.19363	24.92		15	32.76	31.56	20.89
24.0064	27.2354	24.0064	3.15184	24.0064	2.28439			0.35516	19.71	0.30264	24.73	0.2359	24.86		16	34.49	32.96	20.94
23.951	25.3395	23.951	3.13831	23.951	2.27324			0.43343	18.65	0.36914	24.6	0.27817	24.79		17	36.31	33.4	21.11
23.8958	23.2541	23.8958	3.11727	23.8958	2.25721			0.58997	16.77	0.45362	24.41	0.36272	24.62		18	38.14	35.79	21.03
23.8408	21.2639	23.8408	3.08837	23.8408	2.23578			0.7008	15.51	0.52966	24.22	0.4388	24.45		19	39.49	36.65	21.19
23.7862	19.6153	23.7862	3.05468	23.7862	2.21161			0.9225	13.32	0.68172	23.8	0.59099	24.05		20	40.84	38.23	21.25
23.7317	18.4205	23.7317	3.02109	23.7317	2.1894			1.0812	11.83	0.81858	23.41	0.70044	23.75		21	41.77	39.15	21.22
23.6775	17.6707	23.6775	2.99091	23.6775	2.17149			1.2729	10.32	1.0923	22.62	0.91944	23.11		22	43.26	40.28	21.24
23.6236	17.4193	23.6236	2.97279	23.6236	2.16263			1.4454	9.05	1.2948	22.04	1.08414	22.62		23	45.37	41.38	21.22
23.5699	17.2119	23.5699	2.95478	23.5699	2.15548			1.7904	7.03	1.6998	20.93	1.41354	21.65		24	46.58	42.64	21.28
23.5165	17.142	23.5165	2.94158	23.5165	2.15273			2.09388	5.42	1.99338	20.16	2.0724	19.79		25	47.59	43.81	21.32
23.4633	17.1332	23.4633	2.93214	23.4633	2.15185			2.70078	3.16	2.58054	18.82	2.66538	18.16		26	48.37	44.38	21.31
23.4103	17.141	23.4103	2.92505	23.4103	2.1508			3.1806	1.65	3.02718	17.88	3.85134	15.3		27	49.99	45.18	21.39
23.3576	17.1447	23.3576	2.91891	23.3576	2.14775			3.6528	1.12	3.92046	16.39	4.91868	12.83		28	51.07	46.81	21.32
23.3051	17.1273	23.3051	2.91317	23.3051	2.1426			4.02348	0.9	4.66212	15.31	7.0536	8.9		29	52.29	47.5	21.35
23.2528	17.0785	23.2528	2.9079	23.2528	2.13661			4.76496	0.77	5.4315	14.51	8.8182	5.9		30	53.36	48.45	21.33
23.2008	17.0147	23.2008	2.90318	23.2008	2.13149			6.2478	1.42	6.1242	13.9	12.3486	1.8		31	54.11	49.28	21.26
23.149	16.969	23.149	2.89757	23.149	2.12387			7.731	2.29	7.509	13.01	14.9322	-0.96		32	55.56	50.06	21.32
23.0975	17.0083	23.0975	2.89213	23.0975	2.11699			10.6968	4.71	10.2786	12.42	17.8962	-2.94		33	56.31	50.96	21.32
23.0461	17.1287	23.0461	2.88626	23.0461	2.1099			13.1694	6.71	12.2466	12.16	20.8602	-4.82		34	57.49	52.05	21.39
22.995	17.3346	22.995	2.87972	22.995	2.10183			18.1152	9.83	14.4888	12.55	26.7876	-6.65		35	57.9	53.18	21.33
22.9442	17.6171	22.9442	2.87218	22.9442	2.09198			23.061	12.76	16.209	12.87	31.4508	-7.78		36	58.76	53.98	21.29
22.8935	17.9725	22.8935	2.8625	22.8935	2.07942			32.952	16.42	19.65	13.72	40.7772	-8		37	59.56	54.47	21.28
22.8431	18.3292	22.8431	2.85121	22.8431	2.0642			42.8436	19.55	23.091	14.62	48.597	-8.17		38	60.45	55.11	21.29
22.7929	18.5145	22.7929	2.8368	22.7929	2.04651			62.628	21.62	29.973	16.23	64.236	-7.5		39	61.21	55.65	21.31
22.7429	18.9036	22.7429	2.82499	22.7429	2.02882					43.737	18.61				40	61.83	57.28	21.33
22.6931	19.0857	22.6931	2.80894	22.6931	2.00939					67.734	21.1
22.6436	19.2635	22.6436	2.78107	22.6436	1.98175
22.5943	19.443	22.5943	2.74764	22.5943	1.95148
22.5451	19.573	22.5451	2.71301	22.5451	1.92233
22.4962	19.7579	22.4962	2.67067	22.4962	1.88749
22.4475	19.9317	22.4475	2.65087	22.4475	1.86783
22.3991	20.1088	22.3991	2.62245	22.3991	1.84334
22.3508	20.3775	22.3508	2.57788	22.3508	1.80596
22.3027	20.6225	22.3027	2.53414	22.3027	1.76983
22.2549	21.0453	22.2549	2.4937	22.2549	1.73359
22.2072	20.8433	22.2072	2.4568	22.2072	1.70596
22.1597	20.7127	22.1597	2.42415	22.1597	1.68003
22.1125	20.4578	22.1125	2.39756	22.1125	1.65972
22.0654	20.0702	22.0654	2.3778	22.0654	1.64546
22.0186	19.5877	22.0186	2.36503	22.0186	1.63792
21.972	19.067	21.972	2.35891	21.972	1.6374
21.9255	18.5835	21.9255	2.35839	21.9255	1.64327
21.8792	18.3835	21.8792	2.36188	21.8792	1.65096
21.8332	18.1974	21.8332	2.36903	21.8332	1.66444
21.7873	18.2036	21.7873	2.37887	21.7873	1.67884
21.7416	18.4107	21.7416	2.39107	21.7416	1.69249
21.6962	18.7834	21.6962	2.40564	21.6962	1.70475
21.6509	19.2599	21.6509	2.42274	21.6509	1.71601
21.6058	19.7718	21.6058	2.4422	21.6058	1.72711
21.5608	20.2524	21.5608	2.46346	21.5608	1.73896
21.5161	20.6338	21.5161	2.48552	21.5161	1.75208
21.4716	20.8589	21.4716	2.50699	21.4716	1.76632
21.4272	20.8775	21.4272	2.52638	21.4272	1.78096
21.383	20.694	21.383	2.54222	21.383	1.79605
21.339	20.3858	21.339	2.55321	21.339	1.80829
21.2952	19.9275	21.2952	2.55957	21.2952	1.81774
21.2516	19.2794	21.2516	2.56355	21.2516	1.8266
21.2081	18.5202	21.2081	2.56604	21.2081	1.83384
21.1648	17.7145	21.1648	2.56879	21.1648	1.83977
21.1217	17.0874	21.1217	2.57219	21.1217	1.84258
21.0788	16.4863	21.0788	2.57779	21.0788	1.84477
21.036	16.1882	21.036	2.57942	21.036	1.85006
20.9934	15.139	20.9934	2.58995	20.9934	1.86097
20.951	14.3348	20.951	2.59918	20.951	1.86514
20.9088	13.6051	20.9088	2.60662	20.9088	1.868
20.8667	12.9485	20.8667	2.61149	20.8667	1.86944
20.8248	12.3618	20.8248	2.6135	20.8248	1.86959
20.7831	11.8386	20.7831	2.61284	20.7831	1.86872
20.7415	11.3729	20.7415	2.61009	20.7415	1.86725
20.7001	10.9616	20.7001	2.6061	20.7001	1.86561
20.6589	10.6056	20.6589	2.60167	20.6589	1.8642
20.6178	10.2884	20.6178	2.59848	20.6178	1.86503
20.5769	10.0498	20.5769	2.59473	20.5769	1.86483
20.5362	9.86599	20.5362	2.59159	20.5362	1.8655
20.4956	9.73334	20.4956	2.58893	20.4956	1.86679
20.4552	9.64515	20.4552	2.58668	20.4552	1.86832
20.4149	9.5939	20.4149	2.58479	20.4149	1.86939
20.3748	9.57245	20.3748	2.58307	20.3748	1.86909
20.3348	9.57186	20.3348	2.58127	20.3348	1.86647
20.295	9.5849	20.295	2.57914	20.295	1.86087
20.2554	9.61411	20.2554	2.57662	20.2554	1.85223
20.2159	9.66039	20.2159	2.57355	20.2159	1.84115
20.1766	9.72039	20.1766	2.56966	20.1766	1.82877
20.1374	9.54805	20.1374	2.56722	20.1374	1.82202
20.0984	9.57533	20.0984	2.56126	20.0984	1.81193
20.0595	9.62215	20.0595	2.55314	20.0595	1.80261
20.0208	9.65943	20.0208	2.54426	20.0208	1.7976
19.9822	9.7269	19.9822	2.53446	19.9822	1.79497
19.9438	9.80859	19.9438	2.5259	19.9438	1.78695
19.9055	9.64014	19.9055	2.5203	19.9055	1.78879
19.8674	9.70935	19.8674	2.50961	19.8674	1.787
19.8294	9.79174	19.8294	2.49909	19.8294	1.78265
19.7915	9.9921	19.7915	2.48868	19.7915	1.77379
19.7538	10.2371	19.7538	2.47998	19.7538	1.76334
19.7163	10.3575	19.7163	2.47372	19.7163	1.75478
19.6789	10.4896	19.6789	2.46791	19.6789	1.74567
19.6416	10.9604	19.6416	2.45664	19.6416	1.73435
19.6045	11.1719	19.6045	2.44996	19.6045	1.72542
19.5675	10.8709	19.5675	2.45052	19.5675	1.72574
19.5306	11.0874	19.5306	2.44403	19.5306	1.71799
19.4939	11.3049	19.4939	2.43271	19.4939	1.7081
19.4573	11.5249	19.4573	2.41926	19.4573	1.69784
19.4209	11.7377	19.4209	2.41111	19.4209	1.6921
19.3846	11.8995	19.3846	2.40005	19.3846	1.68523
19.3484	12.1328	19.3484	2.37977	19.3484	1.66782
19.3124	12.2475	19.3124	2.36625	19.3124	1.6591
19.2765	12.341	19.2765	2.35082	19.2765	1.64767
19.2407	12.4042	19.2407	2.33494	19.2407	1.63476
19.2051	12.4445	19.2051	2.31999	19.2051	1.62153
19.1696	12.4337	19.1696	2.30468	19.1696	1.60784
19.1342	12.2416	19.1342	2.28822	19.1342	1.59475
19.099	12.166	19.099	2.2776	19.099	1.58502
19.0639	12.0632	19.0639	2.26814	19.0639	1.57681
19.0289	11.9511	19.0289	2.25931	19.0289	1.56951
18.9941	11.9768	18.9941	2.25567	18.9941	1.56476
18.9593	11.7506	18.9593	2.24527	18.9593	1.55741
18.9247	11.586	18.9247	2.23521	18.9247	1.54955
18.8903	11.4343	18.8903	2.22502	18.8903	1.54137
18.8559	11.3123	18.8559	2.21503	18.8559	1.53327
18.8217	11.2416	18.8217	2.20554	18.8217	1.52567
18.7876	11.2384	18.7876	2.19648	18.7876	1.51879
18.7536	11.3131	18.7536	2.18758	18.7536	1.51262
18.7198	11.4687	18.7198	2.17854	18.7198	1.50698
18.6861	11.6985	18.6861	2.16917	18.6861	1.50169
18.6525	11.9865	18.6525	2.15954	18.6525	1.49663
18.619	12.3218	18.619	2.15027	18.619	1.49192
18.5856	12.6287	18.5856	2.13912	18.5856	1.48617
18.5523	12.9608	18.5523	2.13157	18.5523	1.4823
18.5192	13.113	18.5192	2.12194	18.5192	1.47758
18.4862	13.2633	18.4862	2.11368	18.4862	1.47282
18.4533	13.3366	18.4533	2.1059	18.4533	1.46781
18.4205	13.328	18.4205	2.09834	18.4205	1.46247
18.3879	13.2405	18.3879	2.09085	18.3879	1.45687
18.3553	13.0846	18.3553	2.08346	18.3553	1.45125
18.3229	12.8773	18.3229	2.07633	18.3229	1.4459
18.2906	12.6178	18.2906	2.07053	18.2906	1.44226
18.2584	12.3741	18.2584	2.0647	18.2584	1.43777
18.2263	12.1437	18.2263	2.05986	18.2263	1.43352
18.1943	11.9455	18.1943	2.0561	18.1943	1.42918
18.1625	11.7978	18.1625	2.05347	18.1625	1.42458
18.1307	11.7284	18.1307	2.05172	18.1307	1.41929
18.0991	11.7595	18.0991	2.05095	18.0991	1.41373
18.0675	11.8936	18.0675	2.05199	18.0675	1.4097
18.0361	12.1635	18.0361	2.05423	18.0361	1.40689
18.0048	12.577	18.0048	2.05741	18.0048	1.40561
17.9736	13.1249	17.9736	2.06119	17.9736	1.40587
17.9425	13.7756	17.9425	2.06511	17.9425	1.40735
17.9115	14.4773	17.9115	2.06882	17.9115	1.40962
17.8806	15.1664	17.8806	2.07215	17.8806	1.41222
17.8498	15.7569	17.8498	2.07578	17.8498	1.41587
17.8192	16.2356	17.8192	2.07869	17.8192	1.41859
17.7886	16.5657	17.7886	2.08172	17.7886	1.421
17.7582	16.7441	17.7582	2.08561	17.7582	1.42353
17.7278	16.7722	17.7278	2.09103	17.7278	1.42684
17.6975	16.6952	17.6975	2.09752	17.6975	1.43012
17.6674	16.5534	17.6674	2.10473	17.6674	1.43295
17.6373	16.3902	17.6373	2.11215	17.6373	1.43495
17.6074	16.2183	17.6074	2.12018	17.6074	1.43723
17.5776	16.1366	17.5776	2.12671	17.5776	1.43714
17.5478	16.1408	17.5478	2.13266	17.5478	1.43647
17.5182	16.3192	17.5182	2.13865	17.5182	1.43561
17.4886	16.5535	17.4886	2.14402	17.4886	1.43512
17.4592	16.8939	17.4592	2.14954	17.4592	1.43532
17.4299	17.3247	17.4299	2.1555	17.4299	1.43639
17.4006	17.8159	17.4006	2.16209	17.4006	1.43832
17.3715	18.3298	17.3715	2.1693	17.3715	1.44089
17.3424	18.8279	17.3424	2.17696	17.3424	1.44378
17.3135	19.2762	17.3135	2.18468	17.3135	1.44656
17.2846	19.6492	17.2846	2.19197	17.2846	1.44882
17.2558	19.9316	17.2558	2.19828	17.2558	1.45023
17.2272	20.1174	17.2272	2.20311	17.2272	1.45068
17.1986	20.2104	17.1986	2.20623	17.1986	1.45029
17.1701	20.2239	17.1701	2.20769	17.1701	1.44946
17.1418	20.1806	17.1418	2.20794	17.1418	1.44872
17.1135	20.1103	17.1135	2.20763	17.1135	1.44858
17.0853	20.0465	17.0853	2.20749	17.0853	1.44935
17.0572	20.0196	17.0572	2.2081	17.0572	1.45102
17.0292	20.0506	17.0292	2.20972	17.0292	1.45328
17.0012	20.1601	17.0012	2.21224	17.0012	1.45559
16.9734	20.3328	16.9734	2.21537	16.9734	1.45748
16.9457	20.5544	16.9457	2.21863	16.9457	1.45864
16.918	20.8117	16.918	2.22167	16.918	1.45906
16.8905	21.1016	16.8905	2.2243	16.8905	1.45899
16.863	21.435	16.863	2.22655	16.863	1.45878
16.8357	21.8312	16.8357	2.22856	16.8357	1.45871
16.8084	22.3044	16.8084	2.23043	16.8084	1.45886
16.7812	22.8483	16.7812	2.23215	16.7812	1.45915
16.7541	23.4242	16.7541	2.2335	16.7541	1.45945
16.727	23.9612	16.727	2.23422	16.727	1.45971
16.7001	24.369	16.7001	2.23402	16.7001	1.46009
16.6732	24.5613	16.6732	2.23278	16.6732	1.46085
16.6465	24.4844	16.6465	2.23058	16.6465	1.46222
16.6198	24.14	16.6198	2.22771	16.6198	1.46426
16.5932	23.5946	16.5932	2.22461	16.5932	1.46672
16.5667	22.9709	16.5667	2.22179	16.5667	1.46914
16.5403	22.4244	16.5403	2.21975	16.5403	1.47102
16.514	22.1112	16.514	2.21892	16.514	1.47206
16.4877	22.1573	16.4877	2.2196	16.4877	1.47227
16.4615	22.6354	16.4615	2.22189	16.4615	1.472
16.4354	23.556	16.4354	2.22564	16.4354	1.47174
16.4094	24.8708	16.4094	2.23043	16.4094	1.47188
16.3835	26.4883	16.3835	2.23559	16.3835	1.47255
16.3577	28.2945	16.3577	2.24038	16.3577	1.47353
16.3319	30.174	16.3319	2.24412	16.3319	1.47441
16.3062	32.0269	16.3062	2.24641	16.3062	1.47477
16.2806	33.7784	16.2806	2.24717	16.2806	1.47435
16.2551	35.382	16.2551	2.2467	16.2551	1.47317
16.2297	36.8172	16.2297	2.24543	16.2297	1.47138
16.2043	38.0833	16.2043	2.24377	16.2043	1.46918
16.179	39.1915	16.179	2.2419	16.179	1.46666
16.1538	40.1566	16.1538	2.23979	16.1538	1.46376
16.1287	40.9898	16.1287	2.23722	16.1287	1.46047
16.1037	41.6936	16.1037	2.23406	16.1037	1.45691
16.0787	42.2584	16.0787	2.23032	16.0787	1.45346
16.0538	42.6626	16.0538	2.22625	16.0538	1.45065
16.029	42.8751	16.029	2.22211	16.029	1.4489
16.0043	42.8602	16.0043	2.21798	16.0043	1.4482
15.9796	42.585	15.9796	2.21351	15.9796	1.44794
15.955	42.0276	15.955	2.20793	15.955	1.44699
15.9305	41.1838	15.9305	2.20027	15.9305	1.44413
15.9061	40.0708	15.9061	2.18982	15.9061	1.43861
15.8817	38.7268	15.8817	2.17656	15.8817	1.4306
15.8574	37.209	15.8574	2.16143	15.8574	1.4214
15.8332	35.5907	15.8332	2.14625	15.8332	1.41303
15.8091	33.9589	15.8091	2.13326	15.8091	1.40767
15.785	32.4106	15.785	2.1245	15.785	1.40676
15.761	31.0441	15.761	2.12109	15.761	1.41044
15.7371	29.9459	15.7371	2.12283	15.7371	1.41739
15.7133	29.1753	15.7133	2.12823	15.7133	1.42519
15.6895	28.7522	15.6895	2.13505	15.6895	1.43126
15.6658	28.654	15.6658	2.14107	15.6658	1.43365
15.6422	28.8217	15.6422	2.14474	15.6422	1.43172
15.6186	29.1735	15.6186	2.14561	15.6186	1.42613
15.5951	29.6202	15.5951	2.14423	15.5951	1.41841
15.5717	30.0801	15.5717	2.14171	15.5717	1.4103
15.5484	30.4899	15.5484	2.13917	15.5484	1.40307
15.5251	30.8098	15.5251	2.13727	15.5251	1.39716
15.5019	31.0221	15.5019	2.136	15.5019	1.3922
15.4787	31.1238	15.4787	2.1348	15.4787	1.38737
15.4557	31.1164	15.4557	2.13285	15.4557	1.3819
15.4327	30.9995	15.4327	2.12948	15.4327	1.3754
15.4097	30.7688	15.4097	2.12442	15.4097	1.36799
15.3869	30.4213	15.3869	2.1178	15.3869	1.36011
15.3641	29.9611	15.3641	2.11001	15.3641	1.35225
15.3414	29.4042	15.3414	2.10144	15.3414	1.34467
15.3187	28.7746	15.3187	2.09224	15.3187	1.33731
15.2961	28.0967	15.2961	2.0822	15.2961	1.32992
15.2736	27.3849	15.2736	2.07083	15.2736	1.32226
15.2511	26.6391	15.2511	2.05762	15.2511	1.31431
15.2287	25.8488	15.2287	2.04228	15.2287	1.30631
15.2064	25.0043	15.2064	2.02493	15.2064	1.29866
15.1841	24.1101	15.1841	2.00615	15.1841	1.29176
15.1619	23.1927	15.1619	1.98687	15.1619	1.28579
15.1398	22.2965	15.1398	1.9681	15.1398	1.28071
15.1177	21.4708	15.1177	1.9507	15.1177	1.27633
15.0957	20.7551	15.0957	1.93524	15.0957	1.27247
15.0738	20.1675	15.0738	1.92203	15.0738	1.26909
15.0519	19.6986	15.0519	1.91114	15.0519	1.2663
15.0301	19.3086	15.0301	1.90245	15.0301	1.26429
15.0083	18.9304	15.0083	1.8956	15.0083	1.26314
14.9867	18.4833	14.9867	1.89	14.9867	1.26263
14.965	17.9024	14.965	1.8849	14.965	1.26221
14.9435	17.1748	14.9435	1.87967	14.9435	1.26122
14.922	16.3519	14.922	1.87412	14.922	1.25931
14.9005	15.5233	14.9005	1.86857	14.9005	1.25663
14.8791	14.7733	14.8791	1.86365	14.8791	1.25371
14.8578	14.1559	14.8578	1.86006	14.8578	1.2512
14.8366	13.6943	14.8366	1.85835	14.8366	1.24957
14.8154	13.3896	14.8154	1.85884	14.8154	1.24904
14.7942	13.2304	14.7942	1.86156	14.7942	1.24954
14.7732	13.1972	14.7732	1.86626	14.7732	1.25079
14.7521	13.266	14.7521	1.87254	14.7521	1.25248
14.7312	13.4114	14.7312	1.8799	14.7312	1.25441
14.7103	13.6098	14.7103	1.88793	14.7103	1.25658
14.6895	13.8415	14.6895	1.89633	14.6895	1.25912
14.6687	14.0905	14.6687	1.90483	14.6687	1.26219
14.648	14.341	14.648	1.91314	14.648	1.26579
14.6273	14.576	14.6273	1.92078	14.6273	1.26964
14.6067	14.7762	14.6067	1.92709	14.6067	1.27323
14.5862	14.924	14.5862	1.93124	14.5862	1.27586
14.5657	15.0078	14.5657	1.93225	14.5657	1.27675
14.5452	15.0251	14.5452	1.92904	14.5452	1.27509
14.5249	14.9819	14.5249	1.92038	14.5249	1.26995
14.5046	14.8886	14.5046	1.90479	14.5046	1.26021
14.4843	14.7552	14.4843	1.88065	14.4843	1.24454
14.4641	14.5885	14.4641	1.84641	14.4641	1.22154
14.444	14.3923	14.444	1.80096	14.444	1.19011
14.4239	14.1698	14.4239	1.74417	14.4239	1.14987
14.4038	13.9271	14.4038	1.67722	14.4038	1.10153
14.3839	13.6746	14.3839	1.6027	14.3839	1.04704
14.3639	13.4253	14.3639	1.52439	14.3639	0.989388
14.3441	13.192	14.3441	1.44677	14.3441	0.932195
14.3243	12.9842	14.3243	1.37445	14.3243	0.879142
14.3045	12.807	14.3045	1.31156	14.3045	0.833444
14.2848	12.6616	14.2848	1.26134	14.2848	0.797437
14.2651	12.5494	14.2651	1.22583	14.2651	0.772372
14.2456	12.475	14.2456	1.20583	14.2456	0.758432
14.226	12.4481	14.226	1.20102	14.226	0.754944
14.2065	12.4831	14.2065	1.21024	14.2065	0.760718
14.1871	12.5958	14.1871	1.23184	14.1871	0.774388
14.1677	12.7993	14.1677	1.26395	14.1677	0.794673
14.1484	13.1	14.1484	1.30475	14.1484	0.82051
14.1291	13.4964	14.1291	1.35249	14.1291	0.851079
14.1099	13.9802	14.1099	1.40566	14.1099	0.885756
14.0907	14.5396	14.0907	1.46297	14.0907	0.924053
14.0716	15.1626	14.0716	1.52339	14.0716	0.965553
14.0525	15.8394	14.0525	1.58608	14.0525	1.00984
14.0335	16.5617	14.0335	1.65028	14.0335	1.05642
14.0145	17.3208	14.0145	1.71518	14.0145	1.10468
13.9956	18.1033	13.9956	1.77977	13.9956	1.15376
13.9768	18.8898	13.9768	1.84279	13.9768	1.20265
13.958	19.6536	13.958	1.90287	13.958	1.25021
13.9392	20.3622	13.9392	1.95873	13.9392	1.29535
13.9205	20.98	13.9205	2.00936	13.9205	1.33715
13.9018	21.4709	13.9018	2.05427	13.9018	1.37497
13.8832	21.8011	13.8832	2.0935	13.8832	1.40851
13.8647	21.9413	13.8647	2.1275	13.8647	1.43774
13.8461	21.8708	13.8461	2.15698	13.8461	1.46281
13.8277	21.5809	13.8277	2.18274	13.8277	1.48401
13.8093	21.0797	13.8093	2.20549	13.8093	1.5017
13.7909	20.3947	13.7909	2.22581	13.7909	1.51632
13.7726	19.573	13.7726	2.24406	13.7726	1.52835
13.7543	18.6771	13.7543	2.26042	13.7543	1.53824
13.7361	17.7769	13.7361	2.2748	13.7361	1.54633
13.7179	16.9382	13.7179	2.28685	13.7179	1.55276
13.6998	16.2112	13.6998	2.29603	13.6998	1.55747
13.6817	15.6202	13.6817	2.30168	13.6817	1.56022
13.6637	15.1592	13.6637	2.30316	13.6637	1.56072
13.6457	14.7952	13.6457	2.30004	13.6457	1.55876
13.6278	14.4781	13.6278	2.2922	13.6278	1.5543
13.6099	14.1557	13.6099	2.27982	13.6099	1.5475
13.5921	13.7891	13.5921	2.26332	13.5921	1.53862
13.5743	13.3649	13.5743	2.2433	13.5743	1.52793
13.5566	12.9018	13.5566	2.22039	13.5566	1.51559
13.5389	12.4492	13.5389	2.19525	13.5389	1.50158
13.5212	12.0778	13.5212	2.16846	13.5212	1.48578
13.5036	11.8628	13.5036	2.14054	13.5036	1.46798
13.486	11.8643	13.486	2.11186	13.486	1.44808
13.4685	12.1095	13.4685	2.08255	13.4685	1.42606
13.4511	12.5819	13.4511	2.05249	13.4511	1.40206
13.4336	13.2226	13.4336	2.02127	13.4336	1.37629
13.4163	13.9442	13.4163	1.98834	13.4163	1.34899
13.3989	14.654	13.3989	1.95314	13.3989	1.32035
13.3816	15.282	13.3816	1.91532	13.3816	1.29051
13.3644	15.8029	13.3644	1.87498	13.3644	1.25958
13.3472	16.2447	13.3472	1.83263	13.3472	1.22769
13.33	16.6791	13.33	1.78923	13.33	1.19506
13.3129	17.1938	13.3129	1.74589	13.3129	1.16202
13.2958	17.8578	13.2958	1.70378	13.2958	1.1291
13.2788	18.6899	13.2788	1.66381	13.2788	1.09693
13.2618	19.6411	13.2618	1.62669	13.2618	1.06626
13.2449	20.6009	13.2449	1.59284	13.2449	1.03782
13.228	21.4245	13.228	1.56258	13.228	1.01232
13.2112	21.9731	13.2112	1.53622	13.2112	0.990365
13.1944	22.154	13.1944	1.51414	13.1944	0.972418
13.1776	21.9467	13.1776	1.49687	13.1776	0.958823
13.1609	21.4079	13.1609	1.48494	13.1609	0.949794
13.1442	20.6563	13.1442	1.47883	13.1442	0.945421
13.1275	19.8469	13.1275	1.47882	13.1275	0.945661
13.111	19.135	13.111	1.48498	13.111	0.950337
13.0944	18.6483	13.0944	1.49716	13.0944	0.959153
13.0779	18.4702	13.0779	1.51505	13.0779	0.971728
13.0614	18.6367	13.0614	1.53832	13.0614	0.987646
13.045	19.1438	13.045	1.56658	13.045	1.0065
13.0286	19.9581	13.0286	1.59939	13.0286	1.0279
13.0122	21.0269	13.0122	1.63621	13.0122	1.05149
12.9959	22.2838	12.9959	1.67628	12.9959	1.0769
12.9797	23.6518	12.9797	1.7187	12.9797	1.10371
12.9635	25.0474	12.9635	1.76245	12.9635	1.13143
12.9473	26.3873	12.9473	1.80654	12.9473	1.15951
12.9311	27.5973	12.9311	1.8501	12.9311	1.18733
12.915	28.6231	12.915	1.89247	12.915	1.21428
12.899	29.4363	12.899	1.93316	12.899	1.23975
12.8829	30.0373	12.8829	1.97178	12.8829	1.26326
12.867	30.4504	12.867	2.00801	12.867	1.28446
12.851	30.7148	12.851	2.04157	12.851	1.30319
12.8351	30.8737	12.8351	2.07227	12.8351	1.31955
12.8192	30.963	12.8192	2.10004	12.8192	1.33382
12.8034	31.0048	12.8034	2.12498	12.8034	1.34641
12.7876	31.004	12.7876	2.1473	12.7876	1.35774
12.7719	30.9493	12.7719	2.16719	12.7719	1.36814
12.7562	30.8166	12.7562	2.18472	12.7562	1.37771
12.7405	30.5742	12.7405	2.19977	12.7405	1.3864
12.7249	30.188	12.7249	2.21198	12.7249	1.394
12.7093	29.6286	12.7093	2.22092	12.7093	1.40024
12.6937	28.8791	12.6937	2.22623	12.6937	1.40491
12.6782	27.943	12.6782	2.22774	12.6782	1.40791
12.6627	26.8517	12.6627	2.22558	12.6627	1.40923
12.6473	25.6674	12.6473	2.22017	12.6473	1.40893
12.6319	24.4807	12.6319	2.21217	12.6319	1.40712
12.6165	23.4012	12.6165	2.20231	12.6165	1.4039
12.6012	22.5395	12.6012	2.19134	12.6012	1.39933
12.5859	21.9868	12.5859	2.17984	12.5859	1.3935
12.5706	21.7948	12.5706	2.16818	12.5706	1.3865
12.5554	21.9636	12.5554	2.15642	12.5554	1.37842
12.5402	22.4399	12.5402	2.14434	12.5402	1.36933
12.5251	23.1281	12.5251	2.13146	12.5251	1.3593
12.51	23.9082	12.51	2.11712	12.51	1.34834
12.4949	24.6583	12.4949	2.10065	12.4949	1.33649
12.4799	25.275	12.4799	2.08156	12.4799	1.32379
12.4649	25.6869	12.4649	2.05967	12.4649	1.31037
12.4499	25.8605	12.4499	2.03524	12.4499	1.29647
12.435	25.7964	12.435	2.00884	12.435	1.28237
12.4201	25.5206	12.4201	1.98132	12.4201	1.26839
12.4052	25.0724	12.4052	1.95357	12.4052	1.25479
12.3904	24.4945	12.3904	1.92641	12.3904	1.24175
12.3756	23.8259	12.3756	1.90043	12.3756	1.22938
12.3609	23.0987	12.3609	1.87605	12.3609	1.21772
12.3461	22.338	12.3461	1.85359	12.3461	1.20686
12.3315	21.5625	12.3315	1.83332	12.3315	1.19694
12.3168	20.787	12.3168	1.81561	12.3168	1.1882
12.3022	20.023	12.3022	1.8009	12.3022	1.18096
12.2876	19.2807	12.2876	1.7897	12.2876	1.17553
12.2731	18.569	12.2731	1.78244	12.2731	1.17221
12.2586	17.8971	12.2586	1.77941	12.2586	1.1712
12.2441	17.2739	12.2441	1.7807	12.2441	1.1726
12.2297	16.708	12.2297	1.78616	12.2297	1.1764
12.2153	16.2074	12.2153	1.79548	12.2153	1.18257
12.2009	15.7781	12.2009	1.80825	12.2009	1.191
12.1866	15.4234	12.1866	1.82405	12.1866	1.2016
12.1723	15.1427	12.1723	1.84245	12.1723	1.2142
12.158	14.9311	12.158	1.86306	12.158	1.22859
12.1437	14.7788	12.1437	1.88549	12.1437	1.24452
12.1295	14.6713	12.1295	1.90936	12.1295	1.26166
12.1154	14.5913	12.1154	1.93433	12.1154	1.27972
12.1012	14.5198	12.1012	1.9601	12.1012	1.29842
12.0871	14.4392	12.0871	1.98643	12.0871	1.31757
12.0731	14.3353	12.0731	2.01309	12.0731	1.337
12.059	14.1995	12.059	2.03982	12.059	1.35656
12.045	14.0291	12.045	2.06625	12.045	1.376
12.031	13.8274	12.031	2.09192	12.031	1.39503
12.0171	13.6019	12.0171	2.11629	12.0171	1.41328
12.0032	13.3631	12.0032	2.1389	12.0032	1.43045
11.9893	13.122	11.9893	2.15942	11.9893	1.4463
11.9755	12.8887	11.9755	2.17776	11.9755	1.46076
11.9617	12.6717	11.9617	2.19398	11.9617	1.47386
11.9479	12.4773	11.9479	2.20822	11.9479	1.4857
11.9341	12.3095	11.9341	2.22059	11.9341	1.49632
11.9204	12.1705	11.9204	2.23106	11.9204	1.50564
11.9067	12.0605	11.9067	2.23945	11.9067	1.51349
11.8931	11.978	11.8931	2.24561	11.8931	1.51967
11.8795	11.9201	11.8795	2.24949	11.8795	1.52405
11.8659	11.8828	11.8659	2.25129	11.8659	1.52666
11.8523	11.8624	11.8523	2.25151	11.8523	1.52776
11.8388	11.8564	11.8388	2.25086	11.8388	1.52778
11.8253	11.8641	11.8253	2.25011	11.8253	1.52725
11.8118	11.8872	11.8118	2.24993	11.8118	1.52666
11.7984	11.9295	11.7984	2.25069	11.7984	1.52638
11.785	11.9962	11.785	2.25245	11.785	1.52654
11.7716	12.0929	11.7716	2.25492	11.7716	1.5271
11.7582	12.224	11.7582	2.25758	11.7582	1.52781
11.7449	12.3917	11.7449	2.25974	11.7449	1.52832
11.7316	12.5943	11.7316	2.2607	11.7316	1.52826
11.7184	12.8258	11.7184	2.25987	11.7184	1.52729
11.7051	13.0757	11.7051	2.25683	11.7051	1.52513
11.692	13.3298	11.692	2.2514	11.692	1.52167
11.6788	13.5727	11.6788	2.24368	11.6788	1.51691
11.6656	13.79	11.6656	2.23403	11.6656	1.51095
11.6525	13.9719	11.6525	2.22296	11.6525	1.50396
11.6395	14.115	11.6395	2.21105	11.6395	1.49614
11.6264	14.2233	11.6264	2.19874	11.6264	1.48766
11.6134	14.3075	11.6134	2.18631	11.6134	1.47864
11.6004	14.383	11.6004	2.17379	11.6004	1.46917
11.5874	14.4665	11.5874	2.161	11.5874	1.45929
11.5745	14.5735	11.5745	2.14769	11.5745	1.44906
11.5616	14.7154	11.5616	2.13363	11.5616	1.43852
11.5487	14.8982	11.5487	2.11878	11.5487	1.42773
11.5359	15.1215	11.5359	2.10335	11.5359	1.41675
11.5231	15.3787	11.5231	2.0878	11.5231	1.40571
11.5103	15.6568	11.5103	2.07284	11.5103	1.39481
11.4975	15.9376	11.4975	2.05926	11.4975	1.38434
11.4848	16.1985	11.4848	2.04786	11.4848	1.37475
11.4721	16.415	11.4721	2.03932	11.4721	1.36659
11.4594	16.5636	11.4594	2.03404	11.4594	1.36038
11.4468	16.6259	11.4468	2.03216	11.4468	1.35656
11.4341	16.592	11.4341	2.03349	11.4341	1.3553
11.4215	16.4625	11.4215	2.03763	11.4215	1.35652
11.409	16.2486	11.409	2.04405	11.409	1.35987
11.3964	15.9706	11.3964	2.05228	11.3964	1.36491
11.3839	15.6533	11.3839	2.06203	11.3839	1.37124
11.3714	15.3217	11.3714	2.07328	11.3714	1.37868
11.359	14.9965	11.359	2.08626	11.359	1.38732
11.3466	14.6912	11.3466	2.10135	11.3466	1.39751
11.3342	14.4119	11.3342	2.11886	11.3342	1.40965
11.3218	14.1586	11.3218	2.13889	11.3218	1.424
11.3094	13.9277	11.3094	2.16113	11.3094	1.4405
11.2971	13.7149	11.2971	2.18493	11.2971	1.45871
11.2848	13.5171	11.2848	2.2093	11.2848	1.47783
11.2726	13.3326	11.2726	2.23321	11.2726	1.49686
11.2603	13.1621	11.2603	2.25575	11.2603	1.51484
11.2481	13.0084	11.2481	2.27626	11.2481	1.531
11.2359	12.8776	11.2359	2.29442	11.2359	1.54485
11.2238	12.7798	11.2238	2.31012	11.2238	1.55617
11.2116	12.7302	11.2116	2.32338	11.2116	1.56493
11.1995	12.748	11.1995	2.3342	11.1995	1.57114
11.1874	12.8541	11.1874	2.34252	11.1874	1.57485
11.1754	13.0662	11.1754	2.34825	11.1754	1.57608
11.1634	13.394	11.1634	2.35128	11.1634	1.57488
11.1514	13.8345	11.1514	2.35156	11.1514	1.57131
11.1394	14.3709	11.1394	2.34914	11.1394	1.5655
11.1274	14.9739	11.1274	2.34412	11.1274	1.55761
11.1155	15.6063	11.1155	2.33663	11.1155	1.54781
11.1036	16.2294	11.1036	2.32682	11.1036	1.5363
11.0917	16.8091	11.0917	2.3149	11.0917	1.52332
11.0799	17.3208	11.0799	2.30113	11.0799	1.5092
11.068	17.7513	11.068	2.28594	11.068	1.49438
11.0562	18.0976	11.0562	2.26985	11.0562	1.4794
11.0445	18.3645	11.0445	2.25351	11.0445	1.46485
11.0327	18.561	11.0327	2.23756	11.0327	1.45131
11.021	18.6989	11.021	2.22255	11.021	1.4392
11.0093	18.7921	11.0093	2.20887	11.0093	1.42874
10.9976	18.8573	10.9976	2.19669	10.9976	1.41992
10.986	18.9145	10.986	2.18594	10.986	1.41252
10.9744	18.9866	10.9744	2.17636	10.9744	1.40615
10.9627	19.0964	10.9627	2.16755	10.9627	1.40035
10.9512	19.2617	10.9512	2.15899	10.9512	1.39465
10.9396	19.4916	10.9396	2.15014	10.9396	1.38861
10.9281	19.7824	10.9281	2.14044	10.9281	1.38184
10.9166	20.1181	10.9166	2.12945	10.9166	1.37406
10.9051	20.4729	10.9051	2.11688	10.9051	1.36509
10.8937	20.8168	10.8937	2.10267	10.8937	1.35495
10.8822	21.1223	10.8822	2.087	10.8822	1.34378
10.8708	21.3692	10.8708	2.0703	10.8708	1.33195
10.8594	21.5478	10.8594	2.05314	10.8594	1.31993
10.8481	21.6579	10.8481	2.03617	10.8481	1.30828
10.8367	21.7057	10.8367	2.01998	10.8367	1.29754
10.8254	21.7007	10.8254	2.00511	10.8254	1.28817
10.8141	21.6513	10.8141	1.99199	10.8141	1.28052
10.8029	21.5635	10.8029	1.98099	10.8029	1.27478
10.7916	21.4404	10.7916	1.97239	10.7916	1.27103
10.7804	21.2837	10.7804	1.96647	10.7804	1.26927
10.7692	21.0945	10.7692	1.96341	10.7692	1.26946
10.7581	20.8756	10.7581	1.96337	10.7581	1.27153
10.7469	20.6318	10.7469	1.9664	10.7469	1.27544
10.7358	20.3704	10.7358	1.97246	10.7358	1.28119
10.7247	20.1005	10.7247	1.98149	10.7247	1.28878
10.7136	19.8323	10.7136	1.99341	10.7136	1.29826
10.7025	19.576	10.7025	2.00818	10.7025	1.30969
10.6915	19.3415	10.6915	2.02585	10.6915	1.32314
10.6805	19.137	10.6805	2.0465	10.6805	1.33866
10.6695	18.9694	10.6695	2.07021	10.6695	1.35625
10.6585	18.8438	10.6585	2.09698	10.6585	1.37583
10.6476	18.7634	10.6476	2.12668	10.6476	1.39723
10.6367	18.7301	10.6367	2.15902	10.6367	1.42018
10.6258	18.7441	10.6258	2.19358	10.6258	1.44435
10.6149	18.804	10.6149	2.22979	10.6149	1.46934
10.6041	18.9067	10.6041	2.26699	10.6041	1.49471
10.5932	19.0467	10.5932	2.30441	10.5932	1.51999
10.5824	19.2162	10.5824	2.34121	10.5824	1.54465
10.5716	19.4047	10.5716	2.37642	10.5716	1.56812
10.5609	19.5994	10.5609	2.40905	10.5609	1.5898
10.5501	19.7858	10.5501	2.43818	10.5501	1.60914
10.5394	19.9492	10.5394	2.46305	10.5394	1.62569
10.5287	20.0764	10.5287	2.48321	10.5287	1.63916
10.518	20.1571	10.518	2.49853	10.518	1.64947
10.5074	20.1847	10.5074	2.50913	10.5074	1.6567
10.4967	20.1571	10.4967	2.51533	10.4967	1.66101
10.4861	20.0755	10.4861	2.51751	10.4861	1.66263
10.4755	19.9442	10.4755	2.51603	10.4755	1.66177
10.4649	19.7695	10.4649	2.51125	10.4649	1.65865
10.4544	19.5587	10.4544	2.50353	10.4544	1.65355
10.4439	19.3199	10.4439	2.49331	10.4439	1.6468
10.4334	19.0609	10.4334	2.48111	10.4334	1.63882
10.4229	18.7892	10.4229	2.46748	10.4229	1.63005
10.4124	18.5117	10.4124	2.45296	10.4124	1.62091
10.402	18.2341	10.402	2.43801	10.402	1.61173
10.3915	17.9614	10.3915	2.42298	10.3915	1.60275
10.3811	17.6973	10.3811	2.40816	10.3811	1.5941
10.3708	17.4446	10.3708	2.39381	10.3708	1.58592
10.3604	17.2054	10.3604	2.38027	10.3604	1.57835
10.3501	16.9808	10.3501	2.36791	10.3501	1.5716
10.3397	16.7717	10.3397	2.35717	10.3397	1.56593
10.3294	16.5785	10.3294	2.34841	10.3294	1.56156
10.3192	16.4016	10.3192	2.34184	10.3192	1.55866
10.3089	16.2413	10.3089	2.33747	10.3089	1.55723
10.2987	16.0975	10.2987	2.33506	10.2987	1.55713
10.2885	15.9703	10.2885	2.33418	10.2885	1.55807
10.2783	15.8595	10.2783	2.33432	10.2783	1.55968
10.2681	15.7644	10.2681	2.33496	10.2681	1.56156
10.2579	15.6849	10.2579	2.33564	10.2579	1.56334
10.2478	15.6202	10.2478	2.33599	10.2478	1.56469
10.2377	15.5701	10.2377	2.33572	10.2377	1.5653
10.2276	15.5339	10.2276	2.33458	10.2276	1.56491
10.2175	15.5109	10.2175	2.33234	10.2175	1.56328
10.2074	15.5001	10.2074	2.3288	10.2074	1.56026
10.1974	15.4999	10.1974	2.32377	10.1974	1.55576
10.1874	15.5088	10.1874	2.31708	10.1874	1.54975
10.1774	15.5254	10.1774	2.30852	10.1774	1.54227
10.1674	15.5484	10.1674	2.29786	10.1674	1.53332
10.1575	15.5771	10.1575	2.28483	10.1575	1.52284
10.1475	15.6112	10.1475	2.26909	10.1475	1.51069
10.1376	15.6504	10.1376	2.25034	10.1376	1.49667
10.1277	15.6946	10.1277	2.22836	10.1277	1.48053
10.1178	15.7436	10.1178	2.20303	10.1178	1.46212
10.108	15.7971	10.108	2.17442	10.108	1.44139
10.0981	15.8548	10.0981	2.14274	10.0981	1.41845
10.0883	15.9166	10.0883	2.1083	10.0883	1.39356
10.0785	15.9829	10.0785	2.07154	10.0785	1.36711
10.0687	16.0541	10.0687	2.03296	10.0687	1.33955
10.0589	16.131	10.0589	1.99317	10.0589	1.3114
10.0492	16.2146	10.0492	1.95286	10.0492	1.28319
10.0395	16.3056	10.0395	1.91287	10.0395	1.25547
10.0298	16.4047	10.0298	1.87408	10.0298	1.2288
10.0201	16.5126	10.0201	1.8374	10.0201	1.20371
10.0104	16.6298	10.0104	1.80362	10.0104	1.18073
10.0007	16.7568	10.0007	1.7734	10.0007	1.16027
9.9911	16.894	9.9911	1.74714	9.9911	1.14262
9.98148	17.0418	9.98148	1.72494	9.98148	1.12786
9.97189	17.2001	9.97189	1.70669	9.97189	1.11589
9.9623	17.3688	9.9623	1.692	9.9623	1.10641
9.95274	17.5471	9.95274	1.68036	9.95274	1.09899
9.9432	17.7334	9.9432	1.67118	9.9432	1.09316
9.93368	17.9255	9.93368	1.66389	9.93368	1.08846
9.92417	18.1198	9.92417	1.65797	9.92417	1.08454
9.91468	18.3117	9.91468	1.65301	9.91468	1.08119
9.90522	18.4951	9.90522	1.64873	9.90522	1.07829
9.89577	18.6627	9.89577	1.64502	9.89577	1.07584
9.88633	18.8064	9.88633	1.64185	9.88633	1.07389
9.87691	18.9174	9.87691	1.63932	9.87691	1.0725
9.86752	18.9867	9.86752	1.63758	9.86752	1.07172
9.85814	19.0055	9.85814	1.63677	9.85814	1.0716
9.84877	18.9658	9.84877	1.63701	9.84877	1.07213
9.83943	18.861	9.83943	1.63832	9.83943	1.07331
9.83011	18.6861	9.83011	1.64064	9.83011	1.07508
9.8208	18.4385	9.8208	1.64382	9.8208	1.0774
9.8115	18.1186	9.8115	1.64762	9.8115	1.08019
9.80223	17.7294	9.80223	1.65176	9.80223	1.08333
9.79298	17.2772	9.79298	1.65588	9.79298	1.08666
9.78374	16.771	9.78374	1.65963	9.78374	1.09
9.77451	16.2222	9.77451	1.66267	9.77451	1.09314
9.76531	15.6447	9.76531	1.66469	9.76531	1.09586
9.75613	15.0538	9.75613	1.66553	9.75613	1.098
9.74696	14.465	9.74696	1.66518	9.74696	1.09948
9.7378	13.8934	9.7378	1.66379	9.7378	1.10032
9.72867	13.3521	9.72867	1.66168	9.72867	1.10067
9.71955	12.8514	9.71955	1.6592	9.71955	1.10071
9.71045	12.3987	9.71045	1.65666	9.71045	1.10065
9.70137	11.9984	9.70137	1.65425	9.70137	1.10062
9.6923	11.652	9.6923	1.65195	9.6923	1.10064
9.68325	11.359	9.68325	1.64958	9.68325	1.10061
9.67422	11.1167	9.67422	1.64686	9.67422	1.10033
9.6652	10.9205	9.6652	1.6435	9.6652	1.09955
9.6562	10.765	9.6562	1.63929	9.6562	1.09801
9.64722	10.6439	9.64722	1.63408	9.64722	1.09553
9.63826	10.5513	9.63826	1.62784	9.63826	1.092
9.6293	10.4819	9.6293	1.62055	9.6293	1.08738
9.62037	10.4314	9.62037	1.61218	9.62037	1.08169
9.61146	10.3962	9.61146	1.60267	9.61146	1.07497
9.60256	10.3738	9.60256	1.59196	9.60256	1.06731
9.59367	10.3617	9.59367	1.57999	9.59367	1.05875
9.58481	10.358	9.58481	1.56675	9.58481	1.04938
9.57596	10.361	9.57596	1.55231	9.57596	1.03924
9.56713	10.3697	9.56713	1.53681	9.56713	1.02843
9.55831	10.3837	9.55831	1.52039	9.55831	1.01702
9.5495	10.4032	9.5495	1.50322	9.5495	1.0051
9.54072	10.4289	9.54072	1.48542	9.54072	0.992808
9.53195	10.4611	9.53195	1.46711	9.53195	0.980275
9.52319	10.5	9.52319	1.44842	9.52319	0.967674
9.51446	10.545	9.51446	1.42953	9.51446	0.955187
9.50574	10.5953	9.50574	1.41068	9.50574	0.942999
9.49704	10.6502	9.49704	1.39215	9.49704	0.931271
9.48834	10.7089	9.48834	1.3742	9.48834	0.920115
9.47967	10.7713	9.47967	1.35709	9.47967	0.909581
9.47102	10.8371	9.47102	1.34092	9.47102	0.899649
9.46238	10.9061	9.46238	1.32576	9.46238	0.890246
9.45375	10.9777	9.45375	1.31152	9.45375	0.881267
9.44514	11.0509	9.44514	1.2981	9.44514	0.872611
9.43654	11.1245	9.43654	1.28538	9.43654	0.864206
9.42797	11.1973	9.42797	1.27326	9.42797	0.856021
9.4194	11.2685	9.4194	1.26167	9.4194	0.848062
9.41085	11.3381	9.41085	1.25056	9.41085	0.840345
9.40232	11.4059	9.40232	1.23987	9.40232	0.832879
9.39381	11.472	9.39381	1.22953	9.39381	0.825646
9.3853	11.5364	9.3853	1.21948	9.3853	0.818607
9.37682	11.5982	9.37682	1.20965	9.37682	0.811715
9.36835	11.6568	9.36835	1.20001	9.36835	0.804935
9.3599	11.7111	9.3599	1.19059	9.3599	0.798267
9.35145	11.7604	9.35145	1.18145	9.35145	0.791748
9.34303	11.8043	9.34303	1.17266	9.34303	0.785441
9.33462	11.8425	9.33462	1.16424	9.33462	0.779404
9.32623	11.875	9.32623	1.15616	9.32623	0.773674
9.31785	11.9012	9.31785	1.14831	9.31785	0.768248
9.30948	11.9206	9.30948	1.14056	9.30948	0.763078
9.30113	11.9326	9.30113	1.13276	9.30113	0.758088
9.2928	11.9363	9.2928	1.12482	9.2928	0.753184
9.28447	11.9316	9.28447	1.11673	9.28447	0.748284
9.27617	11.9184	9.27617	1.10851	9.27617	0.743317
9.26788	11.8971	9.26788	1.10024	9.26788	0.738247
9.25961	11.8679	9.25961	1.09201	9.25961	0.733068
9.25134	11.8308	9.25134	1.08386	9.25134	0.727818
9.2431	11.7857	9.2431	1.07581	9.2431	0.72257
9.23487	11.7324	9.23487	1.06787	9.23487	0.717426
9.22666	11.6713	9.22666	1.06004	9.22666	0.712493
9.21845	11.6039	9.21845	1.05229	9.21845	0.707848
9.21027	11.5329	9.21027	1.04465	9.21027	0.703506
9.2021	11.462	9.2021	1.03709	9.2021	0.699403
9.19394	11.3957	9.19394	1.02958	9.19394	0.6954
9.1858	11.338	9.1858	1.02207	9.1858	0.691322
9.17766	11.292	9.17766	1.0145	9.17766	0.687005
9.16955	11.2595	9.16955	1.00683	9.16955	0.682354
9.16145	11.2407	9.16145	0.999052	9.16145	0.677363
9.15336	11.2347	9.15336	0.991193	9.15336	0.672113
9.14529	11.2396	9.14529	0.98331	9.14529	0.666727
9.13723	11.2532	9.13723	0.975458	9.13723	0.661319
9.12919	11.273	9.12919	0.967655	9.12919	0.655946
9.12116	11.2966	9.12116	0.95988	9.12116	0.650598
9.11315	11.3222	9.11315	0.952069	9.11315	0.645211
9.10515	11.3483	9.10515	0.94415	9.10515	0.639718
9.09716	11.3743	9.09716	0.936064	9.09716	0.634082
9.08919	11.4002	9.08919	0.927792	9.08919	0.628325
9.08123	11.4266	9.08123	0.919356	9.08123	0.622512
9.07328	11.4545	9.07328	0.910805	9.07328	0.616718
9.06535	11.4843	9.06535	0.902191	9.06535	0.61099
9.05744	11.516	9.05744	0.893559	9.05744	0.605321
9.04953	11.5486	9.04953	0.884937	9.04953	0.599661
9.04164	11.5809	9.04164	0.876349	9.04164	0.593949
9.03377	11.6114	9.03377	0.867831	9.03377	0.588155
9.02591	11.639	9.02591	0.859434	9.02591	0.582306
9.01805	11.6629	9.01805	0.851221	9.01805	0.576484
9.01022	11.6827	9.01022	0.843255	9.01022	0.570794
9.0024	11.6977	9.0024	0.83557	9.0024	0.565315
8.99459	11.707	8.99459	0.828168	8.99459	0.560068
8.98679	11.709	8.98679	0.821022	8.98679	0.555014
8.97901	11.7017	8.97901	0.81409	8.97901	0.550066
8.97125	11.6828	8.97125	0.807343	8.97125	0.545148
8.9635	11.6512	8.9635	0.800779	8.9635	0.540227
8.95575	11.6065	8.95575	0.794429	8.95575	0.535337
8.94803	11.55	8.94803	0.788353	8.94803	0.530571
8.94031	11.4842	8.94031	0.782627	8.94031	0.526047
8.93262	11.412	8.93262	0.777336	8.93262	0.521875
8.92492	11.3368	8.92492	0.772577	8.92492	0.518128
8.91725	11.2616	8.91725	0.76845	8.91725	0.51484
8.90959	11.1892	8.90959	0.765057	8.90959	0.512018
8.90195	11.1225	8.90195	0.762482	8.90195	0.509659
8.8943	11.0643	8.8943	0.760765	8.8943	0.507761
8.88668	11.0188	8.88668	0.759883	8.88668	0.506321
8.87908	10.9905	8.87908	0.759742	8.87908	0.50532
8.87148	10.9848	8.87148	0.7602	8.87148	0.504718
8.8639	11.0077	8.8639	0.761103	8.8639	0.504451
8.85633	11.065	8.85633	0.762331	8.85633	0.504441
8.84877	11.1624	8.84877	0.763821	8.84877	0.504619
8.84123	11.3045	8.84123	0.765566	8.84123	0.504938
8.8337	11.4943	8.8337	0.76758	8.8337	0.505379
8.82618	11.7325	8.82618	0.769861	8.82618	0.505947
8.81868	12.0172	8.81868	0.772358	8.81868	0.506657
8.81119	12.3434	8.81119	0.77497	8.81119	0.507528
8.8037	12.7033	8.8037	0.777579	8.8037	0.508579
8.79624	13.0868	8.79624	0.780103	8.79624	0.50983
8.78878	13.4819	8.78878	0.782525	8.78878	0.51131
8.78134	13.8761	8.78134	0.784918	8.78134	0.51305
8.77391	14.2568	8.77391	0.787413	8.77391	0.515065
8.76649	14.6123	8.76649	0.790156	8.76649	0.51734
8.75909	14.9325	8.75909	0.793253	8.75909	0.519809
8.7517	15.2097	8.7517	0.796743	8.7517	0.522366
8.74432	15.4388	8.74432	0.800592	8.74432	0.52488
8.73695	15.6176	8.73695	0.80472	8.73695	0.527241
8.7296	15.747	8.7296	0.809033	8.7296	0.529386
8.72226	15.83	8.72226	0.813453	8.72226	0.531326
8.71492	15.8716	8.71492	0.817923	8.71492	0.533136
8.70761	15.8775	8.70761	0.822403	8.70761	0.534925
8.7003	15.8535	8.7003	0.826855	8.7003	0.536794
8.69301	15.8048	8.69301	0.831242	8.69301	0.538807
8.68573	15.7351	8.68573	0.835531	8.68573	0.540972
8.67846	15.6471	8.67846	0.839708	8.67846	0.543253
8.67121	15.5418	8.67121	0.843788	8.67121	0.545596
8.66396	15.4203	8.66396	0.847811	8.66396	0.547952
8.65673	15.2834	8.65673	0.851819	8.65673	0.550301
8.64951	15.1328	8.64951	0.855836	8.64951	0.552646
8.6423	14.9711	8.6423	0.859852	8.6423	0.555008
8.63511	14.8019	8.63511	0.86383	8.63511	0.557417
8.62792	14.6291	8.62792	0.86774	8.62792	0.559902
8.62075	14.4564	8.62075	0.871592	8.62075	0.562499
8.61359	14.2875	8.61359	0.875476	8.61359	0.565259
8.60644	14.1251	8.60644	0.879562	8.60644	0.568257
8.5993	13.9716	8.5993	0.884072	8.5993	0.571592
8.59218	13.8286	8.59218	0.889237	8.59218	0.575371
8.58507	13.6974	8.58507	0.895242	8.58507	0.579695
8.57797	13.5787	8.57797	0.902189	8.57797	0.584633
8.57088	13.473	8.57088	0.91009	8.57088	0.590212
8.5638	13.38	8.5638	0.918884	8.5638	0.596407
8.55674	13.2995	8.55674	0.928463	8.55674	0.603152
8.54968	13.2307	8.54968	0.938689	8.54968	0.610341
8.54264	13.1725	8.54264	0.949401	8.54264	0.617838
8.53561	13.1238	8.53561	0.960407	8.53561	0.625484
8.52859	13.084	8.52859	0.971474	8.52859	0.633105
8.52158	13.0532	8.52158	0.982338	8.52158	0.640524
8.51458	13.0331	8.51458	0.992721	8.51458	0.647579
8.5076	13.0277	8.5076	1.00237	8.5076	0.654132
8.50063	13.0438	8.50063	1.0111	8.50063	0.660089
8.49367	13.09	8.49367	1.01881	8.49367	0.665403
8.48671	13.1759	8.48671	1.02549	8.48671	0.670071
8.47977	13.3097	8.47977	1.03123	8.47977	0.674129
8.47285	13.4965	8.47285	1.03615	8.47285	0.677643
8.46593	13.7361	8.46593	1.0404	8.46593	0.680697
8.45902	14.0221	8.45902	1.04412	8.45902	0.683388
8.45213	14.3424	8.45213	1.04746	8.45213	0.685814
8.44525	14.6807	8.44525	1.05051	8.44525	0.688063
8.43837	15.0181	8.43837	1.05335	8.43837	0.690184
8.43151	15.3367	8.43151	1.05603	8.43151	0.692229
8.42466	15.6206	8.42466	1.05854	8.42466	0.694196
8.41783	15.8575	8.41783	1.06081	8.41783	0.696036
8.411	16.0397	8.411	1.06274	8.411	0.697658
8.40418	16.1636	8.40418	1.06415	8.40418	0.698946
8.39738	16.2288	8.39738	1.06486	8.39738	0.699784
8.39059	16.2376	8.39059	1.06467	8.39059	0.700081
8.3838	16.194	8.3838	1.06343	8.3838	0.699775
8.37703	16.1037	8.37703	1.06106	8.37703	0.698843
8.37027	15.9735	8.37027	1.05755	8.37027	0.697286
8.36352	15.8112	8.36352	1.05299	8.36352	0.695126
8.35678	15.6251	8.35678	1.04755	8.35678	0.692404
8.35005	15.4239	8.35005	1.04147	8.35005	0.689183
8.34333	15.2152	8.34333	1.03502	8.34333	0.685555
8.33663	15.0064	8.33663	1.02845	8.33663	0.681634
8.32993	14.8034	8.32993	1.02201	8.32993	0.677547
8.32324	14.6114	8.32324	1.01585	8.32324	0.673411
8.31657	14.4349	8.31657	1.01008	8.31657	0.669306
8.30991	14.2774	8.30991	1.00466	8.30991	0.665257
8.30325	14.1413	8.30325	0.999518	8.30325	0.661238
8.29661	14.0282	8.29661	0.994497	8.29661	0.657189
8.28998	13.938	8.28998	0.989419	8.28998	0.653052
8.28336	13.8698	8.28336	0.984106	8.28336	0.648796
8.27675	13.8218	8.27675	0.978408	8.27675	0.644431
8.27014	13.7914	8.27014	0.972214	8.27014	0.640002
8.26355	13.7761	8.26355	0.965462	8.26355	0.635559
8.25698	13.7729	8.25698	0.95814	8.25698	0.631128
8.25041	13.7784	8.25041	0.950283	8.25041	0.626692
8.24385	13.7893	8.24385	0.941973	8.24385	0.622191
8.2373	13.8019	8.2373	0.933324	8.2373	0.617542
8.23076	13.8127	8.23076	0.924478	8.23076	0.612676
8.22424	13.8185	8.22424	0.915579	8.22424	0.60756
8.21772	13.8169	8.21772	0.906754	8.21772	0.602213
8.21121	13.8066	8.21121	0.898095	8.21121	0.596702
8.20472	13.7871	8.20472	0.889652	8.20472	0.591118
8.19823	13.759	8.19823	0.88145	8.19823	0.585554
8.19175	13.7235	8.19175	0.873508	8.19175	0.580097
8.18529	13.682	8.18529	0.865871	8.18529	0.574821
8.17884	13.6365	8.17884	0.858633	8.17884	0.569796
8.17239	13.5892	8.17239	0.851929	8.17239	0.565104
8.16595	13.5428	8.16595	0.845924	8.16595	0.560835
8.15953	13.5001	8.15953	0.840765	8.15953	0.557085
8.15312	13.4638	8.15312	0.836557	8.15312	0.553946
8.14671	13.4362	8.14671	0.833339	8.14671	0.551488
8.14031	13.4187	8.14031	0.831092	8.14031	0.549751
8.13393	13.4114	8.13393	0.829766	8.13393	0.548749
8.12756	13.4135	8.12756	0.829306	8.12756	0.54847
8.12119	13.4232	8.12119	0.829678	8.12119	0.548886
8.11483	13.4384	8.11483	0.830866	8.11483	0.549951
8.10849	13.4566	8.10849	0.832863	8.10849	0.551607
8.10216	13.4753	8.10216	0.835658	8.10216	0.55379
8.09584	13.4917	8.09584	0.839218	8.09584	0.556435
8.08952	13.5029	8.08952	0.843497	8.08952	0.559489
8.08321	13.5056	8.08321	0.848445	8.08321	0.562928
8.07692	13.4966	8.07692	0.854019	8.07692	0.566751
8.07063	13.4728	8.07063	0.860189	8.07063	0.570978
8.06435	13.4318	8.06435	0.866923	8.06435	0.575628
8.05809	13.3722	8.05809	0.874175	8.05809	0.580694
8.05183	13.2939	8.05183	0.881867	8.05183	0.586129
8.04559	13.1978	8.04559	0.889885	8.04559	0.591846
8.03935	13.0861	8.03935	0.898096	8.03935	0.597731
8.03312	12.9617	8.03312	0.906365	8.03312	0.603669
8.02691	12.8279	8.02691	0.914579	8.02691	0.609557
8.0207	12.6891	8.0207	0.922656	8.0207	0.615321
8.0145	12.55	8.0145	0.930543	8.0145	0.620907
8.00831	12.4156	8.00831	0.938198	8.00831	0.626274
8.00213	12.2909	8.00213	0.945572	8.00213	0.631378
7.99596	12.1803	7.99596	0.9526	7.99596	0.636173
7.9898	12.0874	7.9898	0.959203	7.9898	0.64062
7.98365	12.0143	7.98365	0.965297	7.98365	0.644694
7.97751	11.9619	7.97751	0.970808	7.97751	0.648396
7.97138	11.9304	7.97138	0.975696	7.97138	0.651747
7.96525	11.9189	7.96525	0.979943	7.96525	0.654781
7.95914	11.9262	7.95914	0.983569	7.95914	0.657522
7.95304	11.9504	7.95304	0.986613	7.95304	0.659977
7.94695	11.9889	7.94695	0.989131	7.94695	0.662134
7.94086	12.0387	7.94086	0.991192	7.94086	0.663977
7.93478	12.0959	7.93478	0.992877	7.93478	0.665501
7.92872	12.1567	7.92872	0.994275	7.92872	0.666733
7.92266	12.2173	7.92266	0.995484	7.92266	0.667723
7.91661	12.275	7.91661	0.996603	7.91661	0.668538
7.91057	12.3278	7.91057	0.997721	7.91057	0.669234
7.90454	12.3749	7.90454	0.998908	7.90454	0.669844
7.89853	12.4159	7.89853	1.00022	7.89853	0.670371
7.89251	12.4509	7.89251	1.00168	7.89251	0.670809
7.88651	12.4802	7.88651	1.0033	7.88651	0.671158
7.88052	12.5042	7.88052	1.0051	7.88052	0.671456
7.87454	12.5239	7.87454	1.00704	7.87454	0.671778
7.86856	12.5414	7.86856	1.00913	7.86856	0.672226
7.86259	12.5595	7.86259	1.01131	7.86259	0.672895
7.85664	12.5817	7.85664	1.01356	7.85664	0.673845
7.85069	12.6118	7.85069	1.01585	7.85069	0.675082
7.84475	12.6525	7.84475	1.01814	7.84475	0.676555
7.83882	12.7049	7.83882	1.02042	7.83882	0.678186
7.8329	12.7684	7.8329	1.0227	7.8329	0.679887
7.82699	12.8404	7.82699	1.02496	7.82699	0.681592
7.82108	12.9171	7.82108	1.02719	7.82108	0.683258
7.81519	12.9939	7.81519	1.02934	7.81519	0.684856
7.80931	13.0666	7.80931	1.03134	7.80931	0.686354
7.80343	13.1314	7.80343	1.03306	7.80343	0.687694
7.79756	13.1861	7.79756	1.03437	7.79756	0.688788
7.79171	13.2294	7.79171	1.03513	7.79171	0.689519
7.78586	13.2613	7.78586	1.0352	7.78586	0.68976
7.78002	13.283	7.78002	1.03447	7.78002	0.689404
7.77418	13.2963	7.77418	1.0329	7.77418	0.688386
7.76836	13.3041	7.76836	1.0305	7.76836	0.686702
7.76255	13.3094	7.76255	1.02734	7.76255	0.684415
7.75674	13.3151	7.75674	1.02359	7.75674	0.681649
7.75094	13.3234	7.75094	1.01944	7.75094	0.678577
7.74515	13.3359	7.74515	1.01513	7.74515	0.675395
7.73937	13.3531	7.73937	1.0109	7.73937	0.672305
7.73361	13.3748	7.73361	1.00696	7.73361	0.669497
7.72784	13.4005	7.72784	1.00354	7.72784	0.667126
7.72209	13.4295	7.72209	1.00078	7.72209	0.665311
7.71634	13.4611	7.71634	0.998833	7.71634	0.664117
7.71061	13.4946	7.71061	0.997783	7.71061	0.663564
7.70487	13.5291	7.70487	0.997698	7.70487	0.663638
7.69915	13.5633	7.69915	0.998609	7.69915	0.664303
7.69344	13.596	7.69344	1.00051	7.69344	0.665521
7.68774	13.6264	7.68774	1.00336	7.68774	0.667261
7.68204	13.654	7.68204	1.00707	7.68204	0.669497
7.67636	13.6794	7.67636	1.01152	7.67636	0.672208
7.67068	13.7039	7.67068	1.01657	7.67068	0.675368
7.66501	13.729	7.66501	1.02208	7.66501	0.678936
7.65935	13.7562	7.65935	1.02795	7.65935	0.68287
7.6537	13.7867	7.6537	1.0341	7.6537	0.687122
7.64805	13.8209	7.64805	1.04053	7.64805	0.691657
7.64242	13.8588	7.64242	1.04728	7.64242	0.696459
7.63679	13.9005	7.63679	1.0544	7.63679	0.701534
7.63117	13.9464	7.63117	1.06195	7.63117	0.706904
7.62556	13.9971	7.62556	1.07	7.62556	0.712606
7.61996	14.0536	7.61996	1.07855	7.61996	0.718681
7.61436	14.1164	7.61436	1.08763	7.61436	0.725163
7.60878	14.1852	7.60878	1.09722	7.60878	0.732074
7.6032	14.259	7.6032	1.1073	7.6032	0.739415
7.59763	14.3361	7.59763	1.11782	7.59763	0.747153
7.59206	14.4146	7.59206	1.12874	7.59206	0.755225
7.58651	14.4933	7.58651	1.13998	7.58651	0.763536
7.58097	14.5714	7.58097	1.15143	7.58097	0.771974
7.57543	14.6489	7.57543	1.16299	7.57543	0.780425
7.5699	14.7261	7.5699	1.17452	7.5699	0.788791
7.56438	14.8032	7.56438	1.18591	7.56438	0.797002
7.55886	14.8801	7.55886	1.19705	7.55886	0.80501
7.55336	14.957	7.55336	1.20785	7.55336	0.812778
7.54786	15.0342	7.54786	1.21821	7.54786	0.820262
7.54237	15.1128	7.54237	1.22806	7.54237	0.827388
7.53689	15.1945	7.53689	1.23727	7.53689	0.834049
7.53142	15.281	7.53142	1.24573	7.53142	0.840114
7.52595	15.3732	7.52595	1.25331	7.52595	0.845453
7.52049	15.4711	7.52049	1.25991	7.52049	0.849982
7.51505	15.5733	7.51505	1.26549	7.51505	0.853689
7.5096	15.6782	7.5096	1.27008	7.5096	0.85664
7.50417	15.7846	7.50417	1.27378	7.50417	0.858958
7.49874	15.8926	7.49874	1.27673	7.49874	0.860777
7.49333	16.0043	7.49333	1.27904	7.49333	0.862192
7.48792	16.1227	7.48792	1.28078	7.48792	0.863223
7.48251	16.2506	7.48251	1.28193	7.48251	0.863808
7.47712	16.3891	7.47712	1.28243	7.47712	0.863848
7.47173	16.5361	7.47173	1.28226	7.47173	0.863297
7.46635	16.6877	7.46635	1.28156	7.46635	0.862253
7.46098	16.8391	7.46098	1.28065	7.46098	0.86102
7.45561	16.9874	7.45561	1.28007	7.45561	0.860064
7.45026	17.1322	7.45026	1.28044	7.45026	0.859912
7.44491	17.2747	7.44491	1.28234	7.44491	0.861024
7.43957	17.4164	7.43957	1.28624	7.43957	0.863721
7.43424	17.5576	7.43424	1.29239	7.43424	0.868164
7.42891	17.697	7.42891	1.30087	7.42891	0.874354
7.4236	17.8314	7.4236	1.31151	7.4236	0.882142
7.41828	17.9569	7.41828	1.32399	7.41828	0.891256
7.41298	18.0694	7.41298	1.33785	7.41298	0.901329
7.40769	18.1662	7.40769	1.35253	7.40769	0.911946
7.4024	18.2454	7.4024	1.36746	7.4024	0.922691
7.39712	18.3055	7.39712	1.38207	7.39712	0.933161
7.39185	18.3447	7.39185	1.39578	7.39185	0.942974
7.38658	18.3606	7.38658	1.40802	7.38658	0.951762
7.38133	18.3502	7.38133	1.41821	7.38133	0.959157
7.37607	18.3107	7.37607	1.42579	7.37607	0.964809
7.37083	18.2405	7.37083	1.43028	7.37083	0.968372
7.3656	18.1384	7.3656	1.43121	7.3656	0.969499
7.36037	18.0037	7.36037	1.42809	7.36037	0.967797
7.35515	17.8346	7.35515	1.42037	7.35515	0.962822
7.34994	17.6289	7.34994	1.40749	7.34994	0.954116
7.34473	17.3844	7.34473	1.38906	7.34473	0.941362
7.33954	17.1014	7.33954	1.36514	7.33954	0.924596
7.33435	16.7842	7.33435	1.33646	7.33435	0.904358
7.32916	16.4409	7.32916	1.3043	7.32916	0.881634
7.32398	16.0794	7.32398	1.27019	7.32398	0.857593
7.31882	15.7047	7.31882	1.23548	7.31882	0.833269
7.31365	15.3163	7.31365	1.20113	7.31365	0.809413
7.3085	14.9098	7.3085	1.16776	7.3085	0.786512
7.30335	14.4784	7.30335	1.13582	7.30335	0.764939
7.29822	14.0171	7.29822	1.10583	7.29822	0.745088
7.29308	13.5251	7.29308	1.07849	7.29308	0.727432
7.28796	13.0078	7.28796	1.0547	7.28796	0.7125
7.28284	12.477	7.28284	1.03537	7.28284	0.700766
7.27773	11.948	7.27773	1.02122	7.27773	0.692549
7.27262	11.4371	7.27262	1.01259	7.27262	0.687953
7.26753	10.9578	7.26753	1.00943	7.26753	0.686884
7.26244	10.5201	7.26244	1.01132	7.26244	0.689106
7.25736	10.1298	7.25736	1.01768	7.25736	0.694286
7.25228	9.78932	7.25228	1.02781	7.25228	0.702022
7.24721	9.49779	7.24721	1.04099	7.24721	0.711851
7.24215	9.25163	7.24215	1.05654	7.24215	0.723278
7.2371	9.04526	7.2371	1.07386	7.2371	0.735833
7.23205	8.87248	7.23205	1.09245	7.23205	0.749101
7.22701	8.72811	7.22701	1.11183	7.22701	0.762732
7.22198	8.60932	7.22198	1.13145	7.22198	0.776394
7.21695	8.51593	7.21695	1.15066	7.21695	0.789717
7.21193	8.44932	7.21193	1.16866	7.21193	0.802274
7.20692	8.4102	7.20692	1.18467	7.20692	0.81365
7.20192	8.39681	7.20192	1.19821	7.20192	0.823553
7.19692	8.40474	7.19692	1.20919	7.19692	0.831899
7.19193	8.42862	7.19193	1.21788	7.19193	0.838794
7.18694	8.4644	7.18694	1.22474	7.18694	0.84445
7.18197	8.51079	7.18197	1.23019	7.18197	0.849069
7.177	8.5694	7.177	1.23446	7.177	0.852742
7.17203	8.64304	7.17203	1.23751	7.17203	0.85538
7.16708	8.73313	7.16708	1.23909	7.16708	0.856729
7.16213	8.83741	7.16213	1.23885	7.16213	0.856505
7.15719	8.94999	7.15719	1.23661	7.15719	0.854585
7.15225	9.06388	7.15225	1.23245	7.15225	0.851112
7.14732	9.17433	7.14732	1.22671	7.14732	0.846447
7.1424	9.28045	7.1424	1.21981	7.1424	0.841023
7.13748	9.38452	7.13748	1.21216	7.13748	0.835208
7.13257	9.48997	7.13257	1.20409	7.13257	0.829261
7.12767	9.59926	7.12767	1.19582	7.12767	0.823327
7.12278	9.71253	7.12278	1.18753	7.12278	0.817466
7.11789	9.82752	7.11789	1.17938	7.11789	0.811689
7.11301	9.94054	7.11301	1.1715	7.11301	0.806013
7.10813	10.0481	7.10813	1.16404	7.10813	0.800504
7.10326	10.1481	7.10326	1.1572	7.10326	0.795326
7.0984	10.2401	7.0984	1.15116	7.0984	0.790721
7.09354	10.3246	7.09354	1.14617	7.09354	0.786972
7.08869	10.4021	7.08869	1.14244	7.08869	0.784326
7.08385	10.4724	7.08385	1.14017	7.08385	0.782941
7.07902	10.534	7.07902	1.13953	7.07902	0.78287
7.07419	10.5849	7.07419	1.14068	7.07419	0.784118
7.06937	10.6223	7.06937	1.14378	7.06937	0.786705
7.06455	10.6428	7.06455	1.14901	7.06455	0.790709
7.05974	10.6431	7.05974	1.15651	7.05974	0.796227
7.05494	10.6196	7.05494	1.16616	7.05494	0.803236
7.05014	10.57	7.05014	1.17749	7.05014	0.81146
7.04535	10.4946	7.04535	1.18959	7.04535	0.820354
7.04057	10.3971	7.04057	1.20138	7.04057	0.829278
7.0358	10.284	7.0358	1.21208	7.0358	0.83772
7.03102	10.1634	7.03102	1.22137	7.03102	0.845405
7.02626	10.0434	7.02626	1.22937	7.02626	0.852245
7.02151	9.93211	7.02151	1.23638	7.02151	0.858248
7.01675	9.83783	7.01675	1.2427	7.01675	0.863438
7.01201	9.76808	7.01201	1.24845	7.01201	0.867819
7.00727	9.72858	7.00727	1.25353	7.00727	0.871339
7.00254	9.72188	7.00254	1.25767	7.00254	0.873865
6.99781	9.74681	6.99781	1.26047	6.99781	0.875189
6.9931	9.79922	6.9931	1.26149	6.9931	0.875048
6.98838	9.87374	6.98838	1.26028	6.98838	0.873152
6.98368	9.9654	6.98368	1.25636	6.98368	0.869213
6.97898	10.0703	6.97898	1.24928	6.97898	0.862973
6.97428	10.1849	6.97428	1.23865	6.97428	0.854259
6.9696	10.3046	6.9696	1.22431	6.9696	0.843074
6.96492	10.4231	6.96492	1.20656	6.96492	0.829737
6.96024	10.5329	6.96024	1.18629	6.96024	0.81495
6.95557	10.6285	6.95557	1.16481	6.95557	0.799689
6.95091	10.7078	6.95091	1.14348	6.95091	0.784908
6.94626	10.7733	6.94626	1.12329	6.94626	0.771234
6.94161	10.83	6.94161	1.10473	6.94161	0.758859
6.93696	10.8838	6.93696	1.08785	6.93696	0.747624
6.93233	10.9395	6.93233	1.07246	6.93233	0.737216
6.9277	11.0005	6.9277	1.05822	6.9277	0.727322
6.92307	11.0685	6.92307	1.04482	6.92307	0.717731
6.91845	11.144	6.91845	1.032	6.91845	0.708359
6.91384	11.2261	6.91384	1.01966	6.91384	0.699251
6.90924	11.3126	6.90924	1.00786	6.90924	0.690559
6.90464	11.4007	6.90464	0.996862	6.90464	0.682486
6.90004	11.4877	6.90004	0.987008	6.90004	0.675225
6.89545	11.5712	6.89545	0.978675	6.89545	0.668918
6.89087	11.6497	6.89087	0.972238	6.89087	0.663697
6.88629	11.7224	6.88629	0.968112	6.88629	0.659811
6.88173	11.7889	6.88173	0.966839	6.88173	0.657726
6.87716	11.8491	6.87716	0.969058	6.87716	0.658108
6.87261	11.9026	6.87261	0.975233	6.87261	0.661531
6.86806	11.9482	6.86806	0.985071	6.86806	0.667955
6.86351	11.9832	6.86351	0.996992	6.86351	0.676338
6.85897	12.0057	6.85897	1.00851	6.85897	0.68496
6.85444	12.0165	6.85444	1.01757	6.85444	0.692375
6.84991	12.018	6.84991	1.0235	6.84991	0.698022
6.84539	12.0129	6.84539	1.02683	6.84539	0.702032
6.84087	12.0033	6.84087	1.02849	6.84087	0.704757
6.83636	11.9914	6.83636	1.02921	6.83636	0.706504
6.83186	11.9799	6.83186	1.02942	6.83186	0.707486
6.82736	11.9715	6.82736	1.02926	6.82736	0.707836
6.82287	11.9686	6.82287	1.02871	6.82287	0.707626
6.81838	11.9722	6.81838	1.02774	6.81838	0.706891
6.8139	11.9825	6.8139	1.02641	6.8139	0.705659
6.80943	11.9992	6.80943	1.02482	6.80943	0.703976
6.80496	12.0225	6.80496	1.02309	6.80496	0.701919
6.8005	12.0536	6.8005	1.02128	6.8005	0.699588
6.79605	12.0946	6.79605	1.01931	6.79605	0.697065
6.79159	12.1458	6.79159	1.01706	6.79159	0.694391
6.78715	12.205	6.78715	1.01442	6.78715	0.691634
6.78271	12.2668	6.78271	1.01151	6.78271	0.689005
6.77827	12.3266	6.77827	1.00871	6.77827	0.686847
6.77385	12.3829	6.77385	1.00652	6.77385	0.685459
6.76943	12.4368	6.76943	1.00532	6.76943	0.684945
6.76501	12.49	6.76501	1.0053	6.76501	0.68523
6.7606	12.5441	6.7606	1.00648	6.7606	0.686173
6.7562	12.5987	6.7562	1.00875	6.7562	0.68765
6.7518	12.6518	6.7518	1.01186	6.7518	0.689571
6.74741	12.7007	6.74741	1.01553	6.74741	0.691848
6.74302	12.743	6.74302	1.01944	6.74302	0.694365
6.73864	12.7781	6.73864	1.02333	6.73864	0.696968
6.73426	12.8086	6.73426	1.02691	6.73426	0.699468
6.72989	12.8402	6.72989	1.02983	6.72989	0.701604
6.72553	12.8804	6.72553	1.03159	6.72553	0.703005
6.72117	12.9358	6.72117	1.03159	6.72117	0.7032
6.71681	13.0093	6.71681	1.02934	6.71681	0.701788
6.71247	13.0989	6.71247	1.02486	6.71247	0.698724
6.70813	13.199	6.70813	1.01883	6.70813	0.694455
6.70379	13.3041	6.70379	1.01231	6.70379	0.689716
6.69946	13.4089	6.69946	1.0063	6.69946	0.685204
6.69513	13.5077	6.69513	1.00143	6.69513	0.681403
6.69081	13.5919	6.69081	0.997929	6.69081	0.678573
6.6865	13.6484	6.6865	0.995659	6.6865	0.676771
6.68219	13.6619	6.68219	0.994161	6.68219	0.675821
6.67789	13.62	6.67789	0.992784	6.67789	0.675318
6.67359	13.5212	6.67359	0.990943	6.67359	0.674751
6.6693	13.3771	6.6693	0.988371	6.6693	0.673687
6.66501	13.2066	6.66501	0.985202	6.66501	0.671894
6.66073	13.0284	6.66073	0.981843	6.66073	0.669393
6.65646	12.8573	6.65646	0.978787	6.65646	0.666481
6.65219	12.7069	6.65219	0.976483	6.65219	0.663707
6.64792	12.596	6.64792	0.975218	6.64792	0.661717
6.64367	12.5513	6.64367	0.974924	6.64367	0.660899
6.63941	12.5973	6.63941	0.974939	6.63941	0.660981
6.63516	12.7315	6.63516	0.974079	6.63516	0.661066
6.63092	12.9124	6.63092	0.971384	6.63092	0.660382
6.62669	13.0831	6.62669	0.966921	6.62669	0.658967
6.62245	13.2047	6.62245	0.961621	6.62245	0.657413
6.61823	13.2627	6.61823	0.956502	6.61823	0.656212
6.61401	13.2545	6.61401	0.952209	6.61401	0.655518
6.60979	13.1781	6.60979	0.948984	6.60979	0.655264
6.60558	13.0282	6.60558	0.946764	6.60558	0.655313
6.60137	12.7972	6.60137	0.945265	6.60137	0.655499
6.59718	12.4787	6.59718	0.944053	6.59718	0.655633
6.59298	12.0718	6.59298	0.942623	6.59298	0.655497
6.58879	11.5859	6.58879	0.940505	6.58879	0.654884
6.58461	11.0444	6.58461	0.937365	6.58461	0.653624
6.58043	10.4862	6.58043	0.933042	6.58043	0.651591
6.57626	9.96206	6.57626	0.927527	6.57626	0.648693
6.57209	9.52259	6.57209	0.920898	6.57209	0.644882
6.56793	9.20167	6.56793	0.913272	6.56793	0.640205
6.56377	9.006	6.56377	0.904827	6.56377	0.634835
6.55962	8.91876	6.55962	0.895829	6.55962	0.629027
6.55547	8.91298	6.55547	0.886622	6.55547	0.623043
6.55133	8.96374	6.55133	0.877584	6.55133	0.617099
6.5472	9.05343	6.5472	0.869053	6.5472	0.61136
6.54307	9.17112	6.54307	0.861264	6.54307	0.605939
6.53894	9.30969	6.53894	0.854308	6.53894	0.600884
6.53482	9.46326	6.53482	0.848126	6.53482	0.596147
6.53071	9.62587	6.53071	0.842552	6.53071	0.591595
6.5266	9.79176	6.5266	0.837403	6.5266	0.587057
6.52249	9.95637	6.52249	0.83258	6.52249	0.582416
6.51839	10.1175	6.51839	0.828144	6.51839	0.577703
6.5143	10.2759	6.5143	0.8243	6.5143	0.57314
6.51021	10.4353	6.51021	0.821321	6.51021	0.569106
6.50613	10.6021	6.50613	0.819381	6.50613	0.566
6.50204	10.7847	6.50204	0.818361	6.50204	0.564007
6.49797	10.9901	6.49797	0.817639	6.49797	0.562793
6.4939	11.2168	6.4939	0.816056	6.4939	0.561348
6.48984	11.4482	6.48984	0.812354	6.48984	0.558378
6.48578	11.6575	6.48578	0.80605	6.48578	0.553294
6.48173	11.8256	6.48173	0.797894	6.48173	0.546808
6.47768	11.953	6.47768	0.789216	6.47768	0.540273
6.47364	12.0529	6.47364	0.780988	6.47364	0.534618
6.46959	12.1405	6.46959	0.773532	6.46959	0.530007
6.46556	12.2279	6.46556	0.766765	6.46556	0.526133
6.46153	12.3237	6.46153	0.760524	6.46153	0.522605
6.45751	12.433	6.45751	0.754765	6.45751	0.519178
6.45349	12.558	6.45349	0.749623	6.45349	0.515793
6.44948	12.6972	6.44948	0.745373	6.44948	0.512524
6.44547	12.8461	6.44547	0.742303	6.44547	0.509479
6.44147	12.9987	6.44147	0.740587	6.44147	0.506723
6.43747	13.1501	6.43747	0.740209	6.43747	0.504254
6.43347	13.2988	6.43347	0.740986	6.43347	0.502047
6.42949	13.4497	6.42949	0.742662	6.42949	0.500101
6.4255	13.6121	6.4255	0.745008	6.4255	0.498426
6.42152	13.7942	6.42152	0.747845	6.42152	0.496995
6.41755	13.9903	6.41755	0.75096	6.41755	0.495813
6.41358	14.1798	6.41358	0.754043	6.41358	0.49512
6.40962	14.3416	6.40962	0.75682	6.40962	0.495403
6.40566	14.4677	6.40566	0.759291	6.40566	0.497027
6.4017	14.5618	6.4017	0.76179	6.4017	0.499969
6.39776	14.633	6.39776	0.764908	6.39776	0.503963
6.39381	14.6916	6.39381	0.769414	6.39381	0.508814
6.38987	14.7468	6.38987	0.776179	6.38987	0.514595
6.38594	14.8039	6.38594	0.786015	6.38594	0.521627
6.38201	14.8642	6.38201	0.799374	6.38201	0.530236
6.37808	14.9259	6.37808	0.816027	6.37808	0.540449
6.37416	14.986	6.37416	0.834969	6.37416	0.551834
6.37025	15.0422	6.37025	0.854765	6.37025	0.563651
6.36634	15.0931	6.36634	0.874182	6.36634	0.575211
6.36243	15.1366	6.36243	0.892591	6.36243	0.586161
6.35853	15.1689	6.35853	0.909911	6.35853	0.596489
6.35463	15.1837	6.35463	0.926164	6.35463	0.606288
6.35074	15.1731	6.35074	0.940989	6.35074	0.615441
6.34686	15.1319	6.34686	0.953445	6.34686	0.623458
6.34297	15.0604	6.34297	0.96231	6.34297	0.629617
6.3391	14.9657	6.3391	0.966748	6.3391	0.633358
6.33522	14.8579	6.33522	0.966765	6.33522	0.634574
6.33136	14.7449	6.33136	0.963115	6.33136	0.63357
6.32749	14.63	6.32749	0.956835	6.32749	0.630824
6.32363	14.5126	6.32363	0.948848	6.32363	0.626793
6.31978	14.3901	6.31978	0.939806	6.31978	0.621857
6.31593	14.2603	6.31593	0.930129	6.31593	0.616338
6.31209	14.1232	6.31209	0.920116	6.31209	0.610528
6.30825	13.981	6.30825	0.910032	6.30825	0.604691
6.30441	13.8376	6.30441	0.90015	6.30441	0.599051
6.30059	13.6967	6.30059	0.890733	6.30059	0.593772
6.29676	13.5603	6.29676	0.881988	6.29676	0.588951
6.29294	13.4285	6.29294	0.874027	6.29294	0.584619
6.28912	13.3002	6.28912	0.866845	6.28912	0.580738
6.28531	13.174	6.28531	0.860332	6.28531	0.577214
6.2815	13.0499	6.2815	0.854313	6.2815	0.573916
6.2777	12.9291	6.2777	0.848604	6.2777	0.570708
6.2739	12.814	6.2739	0.843079	6.2739	0.567498
6.27011	12.7074	6.27011	0.837713	6.27011	0.564273
6.26632	12.6113	6.26632	0.832599	6.26632	0.561116
6.26254	12.5272	6.26254	0.827917	6.26254	0.558188
6.25876	12.4552	6.25876	0.823885	6.25876	0.555682
6.25498	12.3951	6.25498	0.820707	6.25498	0.55377
6.25121	12.3455	6.25121	0.818535	6.25121	0.55256
6.24745	12.3049	6.24745	0.817481	6.24745	0.552101
6.24369	12.271	6.24369	0.817643	6.24369	0.552412
6.23993	12.2417	6.23993	0.819157	6.23993	0.553537
6.23618	12.2148	6.23618	0.8222	6.23618	0.55557
6.23243	12.1885	6.23243	0.826939	6.23243	0.558624
6.22869	12.1617	6.22869	0.833425	6.22869	0.562766
6.22495	12.1341	6.22495	0.841503	6.22495	0.567921
6.22121	12.1061	6.22121	0.850794	6.22121	0.573849
6.21748	12.0788	6.21748	0.860809	6.21748	0.580201
6.21376	12.0534	6.21376	0.871122	6.21376	0.586642
6.21004	12.0308	6.21004	0.881527	6.21004	0.592983
6.20632	12.0114	6.20632	0.892081	6.20632	0.599253
6.20261	11.9946	6.20261	0.90304	6.20261	0.605691
6.1989	11.9787	6.1989	0.914714	6.1989	0.61264
6.1952	11.9615	6.1952	0.927275	6.1952	0.620391
6.1915	11.9403	6.1915	0.940591	6.1915	0.628999
6.1878	11.9132	6.1878	0.954172	6.1878	0.638199
6.18412	11.8793	6.18412	0.967299	6.18412	0.647483
6.18043	11.8398	6.18043	0.979294	6.18043	0.656301
6.17675	11.7972	6.17675	0.989753	6.17675	0.664263
6.17307	11.7546	6.17307	0.998574	6.17307	0.671181
6.1694	11.715	6.1694	1.0058	6.1694	0.676986
6.16573	11.6803	6.16573	1.01141	6.16573	0.681598
6.16207	11.6522	6.16207	1.01515	6.16207	0.684827
6.15841	11.6322	6.15841	1.01656	6.15841	0.686361
6.15476	11.6223	6.15476	1.01514	6.15476	0.685859
6.15111	11.6247	6.15111	1.01057	6.15111	0.683119
6.14746	11.6414	6.14746	1.003	6.14746	0.678211
6.14382	11.6731	6.14382	0.99301	6.14382	0.671485
6.14018	11.7189	6.14018	0.981392	6.14018	0.663421
6.13655	11.7768	6.13655	0.968859	6.13655	0.654446
6.13291	11.8455	6.13291	0.955784	6.13291	0.644817
6.12929	11.9252	6.12929	0.942087	6.12929	0.634599
6.12567	12.0189	6.12567	0.927223	6.12567	0.623672
6.12206	12.1322	6.12206	0.910351	6.12206	0.611774
6.11844	12.2697	6.11844	0.890763	6.11844	0.598654
6.11484	12.4291	6.11484	0.868614	6.11484	0.58442
6.11123	12.5971	6.11123	0.845426	6.11123	0.569897
6.10763	12.755	6.10763	0.823562	6.10763	0.556427
6.10404	12.889	6.10404	0.80494	6.10404	0.545118
6.10045	12.9956	6.10045	0.790264	6.10045	0.536304
6.09686	13.0786	6.09686	0.779318	6.09686	0.529706
6.09328	13.1447	6.09328	0.77164	6.09328	0.524924
6.0897	13.2	6.0897	0.766962	6.0897	0.521785
6.08613	13.2492	6.08613	0.765299	6.08613	0.520398
6.08256	13.2959	6.08256	0.766784	6.08256	0.520959
6.07899	13.342	6.07899	0.771347	6.07899	0.523428
6.07543	13.3875	6.07543	0.778434	6.07543	0.527298
6.07187	13.4308	6.07187	0.787027	6.07187	0.531673
6.06832	13.4695	6.06832	0.796112	6.06832	0.535707
6.06477	13.502	6.06477	0.805268	6.06477	0.539123
6.06123	13.5274	6.06123	0.814907	6.06123	0.542417
6.05769	13.5442	6.05769	0.825879	6.05769	0.546574
6.05415	13.5512	6.05415	0.838603	6.05415	0.552417
6.05062	13.5482	6.05062	0.852263	6.05062	0.559963
6.04709	13.5376	6.04709	0.864972	6.04709	0.568384
6.04357	13.5228	6.04357	0.875053	6.04357	0.576673
6.04005	13.5066	6.04005	0.882125	6.04005	0.584273
6.03653	13.4907	6.03653	0.887035	6.03653	0.591121
6.03302	13.4772	6.03302	0.891115	6.03302	0.597402
6.02951	13.4682	6.02951	0.895578	6.02951	0.603377
6.02601	13.4648	6.02601	0.90122	6.02601	0.609318
6.02251	13.4664	6.02251	0.908328	6.02251	0.615434
6.01901	13.471	6.01901	0.916683	6.01901	0.62178
6.01552	13.4765	6.01552	0.925695	6.01552	0.628214
6.01204	13.4817	6.01204	0.934688	6.01204	0.634487
6.00855	13.4868	6.00855	0.943247	6.00855	0.640427
6.00507	13.4932	6.00507	0.951413	6.00507	0.646078
6.0016	13.5024	6.0016	0.959613	6.0016	0.651715
5.99813	13.5154	5.99813	0.968387	5.99813	0.657691
5.99466	13.5318	5.99466	0.978032	5.99466	0.664226
5.9912	13.5496	5.9912	0.988371	5.9912	0.671226
5.98774	13.5661	5.98774	0.998743	5.98774	0.678254
5.98428	13.5788	5.98428	1.00828	5.98428	0.684715
5.98083	13.5874	5.98083	1.01635	5.98083	0.69019
5.97738	13.594	5.97738	1.02288	5.97738	0.694674
5.97394	13.6013	5.97394	1.02826	5.97394	0.698521
5.9705	13.611	5.9705	1.03302	5.9705	0.702165
5.96707	13.6231	5.96707	1.03749	5.96707	0.70586
5.96363	13.6367	5.96363	1.0418	5.96363	0.709589
5.96021	13.6515	5.96021	1.04594	5.96021	0.713154
5.95678	13.6687	5.95678	1.04997	5.95678	0.716374
5.95337	13.6914	5.95337	1.05416	5.95337	0.719262
5.94995	13.7242	5.94995	1.059	5.94995	0.722122
5.94654	13.7714	5.94654	1.06496	5.94654	0.725423
5.94313	13.8357	5.94313	1.07215	5.94313	0.729468
5.93973	13.9151	5.93973	1.07981	5.93973	0.733989
5.93632	14.0015	5.93632	1.08633	5.93632	0.738118
5.93293	14.0851	5.93293	1.0901	5.93293	0.740976
5.92954	14.1596	5.92954	1.09057	5.92954	0.742308
5.92615	14.2253	5.92615	1.08847	5.92615	0.742459
5.92276	14.2872	5.92276	1.08506	5.92276	0.74186
5.91938	14.3518	5.91938	1.08147	5.91938	0.740723
5.91601	14.4245	5.91601	1.07838	5.91601	0.739085
5.91264	14.5081	5.91264	1.07604	5.91264	0.736963
5.90926	14.6032	5.90926	1.07442	5.90926	0.73446
5.9059	14.71	5.9059	1.0733	5.9059	0.731762
5.90254	14.8307	5.90254	1.07241	5.90254	0.729066
5.89918	14.9721	5.89918	1.07148	5.89918	0.72651
5.89583	15.1443	5.89583	1.0703	5.89583	0.724109
5.89248	15.3565	5.89248	1.06866	5.89248	0.721738
5.88913	15.6089	5.88913	1.06627	5.88913	0.719172
5.88579	15.8873	5.88579	1.06272	5.88579	0.716199
5.88245	16.1675	5.88245	1.05768	5.88245	0.712785
5.87912	16.4261	5.87912	1.05112	5.87912	0.709105
5.87579	16.6512	5.87579	1.04335	5.87579	0.705416
5.87246	16.8426	5.87246	1.03487	5.87246	0.701846
5.86913	17.0065	5.86913	1.02615	5.86913	0.698317
5.86581	17.148	5.86581	1.0175	5.86581	0.694623
5.8625	17.2673	5.8625	1.00906	5.8625	0.69057
5.85919	17.3595	5.85919	1.00088	5.85919	0.686094
5.85588	17.418	5.85588	0.992996	5.85588	0.681292
5.85257	17.4379	5.85257	0.985496	5.85257	0.676375
5.84927	17.4186	5.84927	0.978557	5.84927	0.671571
5.84598	17.3629	5.84598	0.972394	5.84598	0.667063
5.84268	17.2729	5.84268	0.967201	5.84268	0.662966
5.83939	17.1449	5.83939	0.963071	5.83939	0.659349
5.83611	16.9657	5.83611	0.959882	5.83611	0.656215
5.83283	16.7127	5.83283	0.957163	5.83283	0.653402
5.82954	16.3633	5.82954	0.954039	5.82954	0.65047
5.82627	15.9149	5.82627	0.949476	5.82627	0.646821
5.823	15.402	5.823	0.942897	5.823	0.642156
5.81973	14.8834	5.81973	0.934657	5.81973	0.636839
5.81647	14.4068	5.81647	0.925793	5.81647	0.631653
5.81321	13.9869	5.81321	0.917336	5.81321	0.627238
5.80995	13.6123	5.80995	0.909914	5.80995	0.623813
5.8067	13.2636	5.8067	0.90376	5.8067	0.621309
5.80345	12.9255	5.80345	0.898879	5.80345	0.619574
5.8002	12.591	5.8002	0.895193	5.8002	0.618502
5.79696	12.2608	5.79696	0.892626	5.79696	0.618042
5.79372	11.9398	5.79372	0.891165	5.79372	0.61818
5.79049	11.6319	5.79049	0.890898	5.79049	0.618929
5.78725	11.3364	5.78725	0.892054	5.78725	0.620383
5.78403	11.0462	5.78403	0.895025	5.78403	0.622794
5.7808	10.7489	5.7808	0.900338	5.7808	0.626608
5.77758	10.4309	5.77758	0.908549	5.77758	0.632405
5.77437	10.0846	5.77437	0.920006	5.77437	0.640692
5.77115	9.71614	5.77115	0.934575	5.77115	0.651645
5.76794	9.34612	5.76794	0.951593	5.76794	0.665032
5.76474	9.00067	5.76474	0.97027	5.76474	0.680472
5.76153	8.69835	5.76153	0.990285	5.76153	0.697823
5.75834	8.44467	5.75834	1.01205	5.75834	0.717342
5.75514	8.23654	5.75514	1.03648	5.75514	0.739538
5.75195	8.06965	5.75195	1.06453	5.75195	0.7649
5.74876	7.94252	5.74876	1.09679	5.74876	0.793676
5.74557	7.85621	5.74557	1.13334	5.74557	0.825759
5.74239	7.81174	5.74239	1.17381	5.74239	0.860731
5.73921	7.80784	5.73921	1.21774	5.73921	0.898085
5.73604	7.84053	5.73604	1.26502	5.73604	0.937528
5.73287	7.90492	5.73287	1.31622	5.73287	0.979207
5.7297	7.99748	5.7297	1.37254	5.7297	1.0237
5.72654	8.11706	5.72654	1.43531	5.72654	1.07171
5.72338	8.26356	5.72338	1.50515	5.72338	1.12345
5.72022	8.43461	5.72022	1.58101	5.72022	1.17808
5.71707	8.62257	5.71707	1.65982	5.71707	1.23352
5.71392	8.81474	5.71392	1.73726	5.71392	1.28707
5.71077	8.99764	5.71077	1.8095	5.71077	1.33653
5.70763	9.16234	5.70763	1.87462	5.70763	1.38105
5.70449	9.30705	5.70449	1.93285	5.70449	1.42105
5.70135	9.436	5.70135	1.9857	5.70135	1.45755
5.69822	9.55646	5.69822	2.03498	5.69822	1.49153
5.69509	9.67585	5.69509	2.08219	5.69509	1.52372
5.69197	9.79978	5.69197	2.12825	5.69197	1.55449
5.68884	9.93122	5.68884	2.17357	5.68884	1.58401
5.68572	10.0706	5.68572	2.21805	5.68572	1.61229
5.68261	10.2169	5.68261	2.26118	5.68261	1.63916
5.6795	10.3685	5.6795	2.30208	5.6795	1.6643
5.67639	10.524	5.67639	2.33976	5.67639	1.6873
5.67328	10.6821	5.67328	2.37341	5.67328	1.70783
5.67018	10.841	5.67018	2.40275	5.67018	1.72574
5.66708	10.9974	5.66708	2.4282	5.66708	1.74122
5.66399	11.146	5.66399	2.4508	5.66399	1.75482
5.6609	11.2784	5.6609	2.47207	5.6609	1.76741
5.65781	11.3826	5.65781	2.49354	5.65781	1.77999
5.65472	11.4416	5.65472	2.51633	5.65472	1.79341
5.65164	11.434	5.65164	2.54062	5.65164	1.80792
5.64856	11.3385	5.64856	2.56522	5.64856	1.82295
5.64549	11.1431	5.64549	2.58782	5.64549	1.83711
5.64242	10.8556	5.64242	2.60598	5.64242	1.849
5.63935	10.5043	5.63935	2.61853	5.63935	1.85808
5.63628	10.1274	5.63628	2.62613	5.63628	1.86491
5.63322	9.75893	5.63322	2.63069	5.63322	1.87062
5.63016	9.42072	5.63016	2.63426	5.63016	1.87613
5.62711	9.1244	5.62711	2.63824	5.62711	1.8818
5.62406	8.87585	5.62406	2.64329	5.62406	1.88752
5.62101	8.67891	5.62101	2.64939	5.62101	1.89292
5.61796	8.53642	5.61796	2.65617	5.61796	1.89767
5.61492	8.44908	5.61492	2.66316	5.61492	1.90156
5.61188	8.41354	5.61188	2.66988	5.61188	1.90456
5.60885	8.42191	5.60885	2.67605	5.60885	1.90679
5.60582	8.46331	5.60582	2.68147	5.60582	1.90841
5.60279	8.52707	5.60279	2.68609	5.60279	1.90949
5.59976	8.60561	5.59976	2.68994	5.59976	1.91005
5.59674	8.69587	5.59674	2.69321	5.59674	1.91008
5.59372	8.79887	5.59372	2.69624	5.59372	1.9097
5.59071	8.91819	5.59071	2.69952	5.59071	1.90921
5.58769	9.05767	5.58769	2.70359	5.58769	1.90901
5.58469	9.21883	5.58469	2.70882	5.58469	1.90947
5.58168	9.39894	5.58168	2.71514	5.58168	1.91073
5.57868	9.59103	5.57868	2.72201	5.57868	1.91269
5.57568	9.78631	5.57568	2.72877	5.57568	1.91514
5.57268	9.97755	5.57268	2.73507	5.57268	1.91798
5.56969	10.1612	5.56969	2.74122	5.56969	1.92138
5.5667	10.3374	5.5667	2.74817	5.5667	1.92575
5.56371	10.5081	5.56371	2.75711	5.56371	1.93158
5.56073	10.6756	5.56073	2.76903	5.56073	1.93923
5.55775	10.8408	5.55775	2.78426	5.55775	1.94876
5.55477	11.0029	5.55477	2.80222	5.55477	1.95977
5.5518	11.1594	5.5518	2.8216	5.5518	1.97153
5.54883	11.3078	5.54883	2.84089	5.54883	1.9832
5.54586	11.446	5.54586	2.85899	5.54586	1.99425
5.5429	11.5739	5.5429	2.87563	5.5429	2.0046
5.53994	11.6926	5.53994	2.8913	5.53994	2.01455
5.53698	11.8047	5.53698	2.90682	5.53698	2.02454
5.53403	11.9131	5.53403	2.92282	5.53403	2.03488
5.53107	12.0206	5.53107	2.93941	5.53107	2.04552
5.52812	12.1294	5.52812	2.9561	5.52812	2.05608
5.52518	12.2404	5.52518	2.97197	5.52518	2.06595
5.52224	12.3532	5.52224	2.98615	5.52224	2.07456
5.5193	12.4665	5.5193	2.99823	5.5193	2.08168
5.51636	12.5783	5.51636	3.00842	5.51636	2.08752
5.51343	12.6871	5.51343	3.0174	5.51343	2.09259
5.5105	12.7915	5.5105	3.02586	5.5105	2.09741
5.50757	12.8906	5.50757	3.03426	5.50757	2.10235
5.50465	12.9841	5.50465	3.04269	5.50465	2.10753
5.50173	13.0717	5.50173	3.05103	5.50173	2.11291
5.49881	13.1534	5.49881	3.05917	5.49881	2.11842
5.4959	13.2292	5.4959	3.06718	5.4959	2.12409
5.49299	13.2995	5.49299	3.07539	5.49299	2.13004
5.49008	13.3651	5.49008	3.08428	5.49008	2.13651
5.48718	13.4278	5.48718	3.09424	5.48718	2.14367
5.48427	13.4903	5.48427	3.10543	5.48427	2.15159
5.48137	13.5562	5.48137	3.11765	5.48137	2.16011
5.47848	13.6301	5.47848	3.1304	5.47848	2.16887
5.47559	13.7169	5.47559	3.14307	5.47559	2.17736
5.4727	13.8202	5.4727	3.1551	5.4727	2.18509
5.46981	13.9418	5.46981	3.16617	5.46981	2.19174
5.46693	14.0817	5.46693	3.17616	5.46693	2.19719
5.46405	14.2379	5.46405	3.18508	5.46405	2.20154
5.46117	14.4081	5.46117	3.19293	5.46117	2.20494
5.45829	14.5899	5.45829	3.19974	5.45829	2.20761
5.45542	14.781	5.45542	3.20561	5.45542	2.20975
5.45256	14.9793	5.45256	3.21083	5.45256	2.21157
5.44969	15.1823	5.44969	3.21587	5.44969	2.21333
5.44683	15.387	5.44683	3.22131	5.44683	2.21523
5.44397	15.5902	5.44397	3.22767	5.44397	2.21744
5.44111	15.7887	5.44111	3.23532	5.44111	2.22001
5.43826	15.9797	5.43826	3.24433	5.43826	2.22294
5.43541	16.1614	5.43541	3.25455	5.43541	2.22622
5.43256	16.3331	5.43256	3.26563	5.43256	2.22986
5.42972	16.4946	5.42972	3.27711	5.42972	2.23385
5.42688	16.6462	5.42688	3.28843	5.42688	2.23811
5.42404	16.7874	5.42404	3.29896	5.42404	2.24243
5.4212	16.9169	5.4212	3.30801	5.4212	2.24646
5.41837	17.0331	5.41837	3.31492	5.41837	2.24978
5.41554	17.1354	5.41554	3.31927	5.41554	2.25207
5.41271	17.2246	5.41271	3.32103	5.41271	2.25316
5.40989	17.3028	5.40989	3.32061	5.40989	2.25308
5.40707	17.3733	5.40707	3.31878	5.40707	2.25208
5.40425	17.4399	5.40425	3.31649	5.40425	2.25057
5.40144	17.5056	5.40144	3.31466	5.40144	2.24904
5.39863	17.5727	5.39863	3.31392	5.39863	2.24788
5.39582	17.642	5.39582	3.31453	5.39582	2.24734
5.39301	17.7127	5.39301	3.31625	5.39301	2.24736
5.39021	17.7832	5.39021	3.31854	5.39021	2.24765
5.38741	17.851	5.38741	3.3207	5.38741	2.24783
5.38461	17.9142	5.38461	3.32222	5.38461	2.24758
5.38182	17.9718	5.38182	3.32291	5.38182	2.24682
5.37902	18.0233	5.37902	3.32295	5.37902	2.24568
5.37624	18.0689	5.37624	3.32271	5.37624	2.24446
5.37345	18.1085	5.37345	3.32259	5.37345	2.24346
5.37067	18.1418	5.37067	3.32284	5.37067	2.24288
5.36789	18.1679	5.36789	3.32349	5.36789	2.24274
5.36511	18.1859	5.36511	3.32443	5.36511	2.24293
5.36234	18.1954	5.36234	3.32544	5.36234	2.24323
5.35957	18.1961	5.35957	3.32619	5.35957	2.2433
5.3568	18.1887	5.3568	3.32625	5.3568	2.24272
5.35403	18.1744	5.35403	3.32507	5.35403	2.241
5.35127	18.1553	5.35127	3.32206	5.35127	2.23773
5.34851	18.1343	5.34851	3.31687	5.34851	2.23285
5.34575	18.114	5.34575	3.30958	5.34575	2.22666
5.343	18.0963	5.343	3.30074	5.343	2.21979
5.34025	18.0815	5.34025	3.29127	5.34025	2.21297
5.3375	18.0691	5.3375	3.28216	5.3375	2.20681
5.33475	18.0583	5.33475	3.27426	5.33475	2.20173
5.33201	18.0485	5.33201	3.26811	5.33201	2.19795
5.32927	18.0395	5.32927	3.2638	5.32927	2.19548
5.32654	18.0313	5.32654	3.26106	5.32654	2.19412
5.3238	18.0234	5.3238	3.25933	5.3238	2.19351
5.32107	18.0155	5.32107	3.25803	5.32107	2.19332
5.31834	18.0073	5.31834	3.25683	5.31834	2.1933
5.31561	17.9986	5.31561	3.25573	5.31561	2.19339
5.31289	17.9899	5.31289	3.25503	5.31289	2.19373
5.31017	17.9818	5.31017	3.25512	5.31017	2.19449
5.30745	17.9748	5.30745	3.25625	5.30745	2.19582
5.30474	17.9696	5.30474	3.25837	5.30474	2.19769
5.30202	17.9665	5.30202	3.26114	5.30202	2.19994
5.29932	17.9658	5.29932	3.26413	5.29932	2.20232
5.29661	17.9683	5.29661	3.26694	5.29661	2.2046
5.29391	17.9747	5.29391	3.26944	5.29391	2.2067
5.2912	17.9865	5.2912	3.27177	5.2912	2.20868
5.28851	18.0048	5.28851	3.27415	5.28851	2.21065
5.28581	18.0301	5.28581	3.27676	5.28581	2.21268
5.28312	18.0625	5.28312	3.27958	5.28312	2.21475
5.28043	18.101	5.28043	3.28242	5.28043	2.21674
5.27774	18.1443	5.27774	3.28508	5.27774	2.21852
5.27506	18.1914	5.27506	3.2875	5.27506	2.22006
5.27238	18.2412	5.27238	3.28979	5.27238	2.22144
5.2697	18.2935	5.2697	3.29221	5.2697	2.22283
5.26702	18.3477	5.26702	3.29504	5.26702	2.22442
5.26435	18.4034	5.26435	3.29839	5.26435	2.22635
5.26167	18.4591	5.26167	3.30218	5.26167	2.22862
5.25901	18.5132	5.25901	3.3062	5.25901	2.23115
5.25634	18.5637	5.25634	3.31023	5.25634	2.23384
5.25368	18.6087	5.25368	3.31416	5.25368	2.23666
5.25102	18.6469	5.25102	3.31808	5.25102	2.23962
5.24836	18.6774	5.24836	3.32211	5.24836	2.24278
5.24571	18.6999	5.24571	3.32629	5.24571	2.24612
5.24305	18.7137	5.24305	3.33047	5.24305	2.24949
5.2404	18.7185	5.2404	3.33422	5.2404	2.25258
5.23776	18.714	5.23776	3.33704	5.23776	2.25505
5.23511	18.7003	5.23511	3.33859	5.23511	2.25666
5.23247	18.6781	5.23247	3.33891	5.23247	2.25741
5.22984	18.6483	5.22984	3.33842	5.22984	2.25757
5.2272	18.6122	5.2272	3.33781	5.2272	2.25756
5.22456	18.5706	5.22456	3.33775	5.22456	2.25786
5.22193	18.5241	5.22193	3.33864	5.22193	2.2588
5.2193	18.4732	5.2193	3.3405	5.2193	2.2605
5.21668	18.4181	5.21668	3.34297	5.21668	2.26284
5.21406	18.3595	5.21406	3.34547	5.21406	2.26548
5.21144	18.2983	5.21144	3.34743	5.21144	2.26805
5.20882	18.2359	5.20882	3.34854	5.20882	2.27025
5.2062	18.1736	5.2062	3.34875	5.2062	2.27191
5.20359	18.1126	5.20359	3.34819	5.20359	2.27294
5.20098	18.0535	5.20098	3.34699	5.20098	2.27332
5.19838	17.9964	5.19838	3.34519	5.19838	2.27302
5.19577	17.9414	5.19577	3.34275	5.19577	2.27202
5.19317	17.8882	5.19317	3.33969	5.19317	2.27042
5.19057	17.8365	5.19057	3.33615	5.19057	2.26842
5.18798	17.7862	5.18798	3.33245	5.18798	2.26633
5.18538	17.7372	5.18538	3.32898	5.18538	2.26445
5.18279	17.6892	5.18279	3.32604	5.18279	2.26299
5.1802	17.6421	5.1802	3.32367	5.1802	2.26196
5.17762	17.596	5.17762	3.32168	5.17762	2.2612
5.17503	17.5509	5.17503	3.31968	5.17503	2.26039
5.17245	17.5076	5.17245	3.31727	5.17245	2.25926
5.16987	17.4671	5.16987	3.31431	5.16987	2.25767
5.1673	17.4309	5.1673	3.31093	5.1673	2.25568
5.16472	17.4008	5.16472	3.30753	5.16472	2.25354
5.16215	17.3784	5.16215	3.30458	5.16215	2.25153
5.15958	17.3653	5.15958	3.3024	5.15958	2.24986
5.15702	17.3628	5.15702	3.301	5.15702	2.24854
5.15445	17.3719	5.15445	3.30008	5.15445	2.24736
5.15189	17.3927	5.15189	3.29914	5.15189	2.24599
5.14934	17.4244	5.14934	3.29765	5.14934	2.24409
5.14678	17.4654	5.14678	3.29535	5.14678	2.24146
5.14423	17.5134	5.14423	3.29225	5.14423	2.23816
5.14168	17.5665	5.14168	3.28865	5.14168	2.23441
5.13913	17.623	5.13913	3.28498	5.13913	2.23053
5.13658	17.6816	5.13658	3.28158	5.13658	2.22679
5.13404	17.7421	5.13404	3.2787	5.13404	2.22338
5.1315	17.8049	5.1315	3.2765	5.1315	2.22044
5.12896	17.871	5.12896	3.27508	5.12896	2.21806
5.12643	17.942	5.12643	3.27455	5.12643	2.21631
5.12389	18.0199	5.12389	3.27504	5.12389	2.21528
5.12136	18.1062	5.12136	3.2766	5.12136	2.21498
5.11884	18.2021	5.11884	3.27914	5.11884	2.21536
5.11631	18.3082	5.11631	3.28245	5.11631	2.21626
5.11379	18.4238	5.11379	3.28626	5.11379	2.21749
5.11127	18.5479	5.11127	3.2903	5.11127	2.21888
5.10875	18.6788	5.10875	3.29445	5.10875	2.22034
5.10624	18.8147	5.10624	3.29877	5.10624	2.2219
5.10372	18.9538	5.10372	3.30344	5.10372	2.22367
5.10121	19.0947	5.10121	3.30866	5.10121	2.22577
5.0987	19.2358	5.0987	3.31455	5.0987	2.22828
5.0962	19.3758	5.0962	3.32103	5.0962	2.23115
5.09369	19.5135	5.09369	3.32784	5.09369	2.23422
5.09119	19.6474	5.09119	3.33464	5.09119	2.23728
5.0887	19.7765	5.0887	3.34111	5.0887	2.2401
5.0862	19.8997	5.0862	3.34703	5.0862	2.24253
5.08371	20.0163	5.08371	3.35233	5.08371	2.24452
5.08122	20.126	5.08122	3.35706	5.08122	2.24614
5.07873	20.2285	5.07873	3.36129	5.07873	2.2475
5.07624	20.3232	5.07624	3.3651	5.07624	2.24873
5.07376	20.4097	5.07376	3.36851	5.07376	2.24995
5.07128	20.4874	5.07128	3.37156	5.07128	2.25126
5.0688	20.5558	5.0688	3.37436	5.0688	2.25274
5.06632	20.6149	5.06632	3.37703	5.06632	2.25445
5.06385	20.6648	5.06385	3.37972	5.06385	2.2564
5.06138	20.7059	5.06138	3.3825	5.06138	2.25858
5.05891	20.7384	5.05891	3.38535	5.05891	2.26085
5.05644	20.7627	5.05644	3.38811	5.05644	2.26307
5.05398	20.7791	5.05398	3.39057	5.05398	2.26505
5.05152	20.788	5.05152	3.39256	5.05152	2.26669
5.04906	20.7907	5.04906	3.39405	5.04906	2.26798
5.0466	20.789	5.0466	3.3952	5.0466	2.26903
5.04414	20.7853	5.04414	3.39625	5.04414	2.27003
5.04169	20.7818	5.04169	3.39749	5.04169	2.27118
5.03924	20.7804	5.03924	3.39912	5.03924	2.27265
5.0368	20.7824	5.0368	3.40119	5.0368	2.27451
5.03435	20.7881	5.03435	3.40366	5.03435	2.27671
5.03191	20.7975	5.03191	3.40641	5.03191	2.27916
5.02947	20.8105	5.02947	3.40933	5.02947	2.2817
5.02703	20.827	5.02703	3.4123	5.02703	2.28414
5.02459	20.8471	5.02459	3.41525	5.02459	2.28632
5.02216	20.871	5.02216	3.41803	5.02216	2.28806
5.01973	20.8984	5.01973	3.42042	5.01973	2.28925
5.0173	20.9286	5.0173	3.42221	5.0173	2.28984
5.01487	20.9608	5.01487	3.42324	5.01487	2.28989
5.01245	20.994	5.01245	3.4235	5.01245	2.28953
5.01003	21.0276	5.01003	3.42319	5.01003	2.289
5.00761	21.0613	5.00761	3.42266	5.00761	2.28853
5.00519	21.0953	5.00519	3.42226	5.00519	2.28828
5.00278	21.1301	5.00278	3.42227	5.00278	2.28834
5.00037	21.1656	5.00037	3.42275	5.00037	2.28865
4.99796	21.2014	4.99796	3.42356	4.99796	2.28906
4.99555	21.2368	4.99555	3.42444	4.99555	2.28941
4.99314	21.2708	4.99314	3.42516	4.99314	2.28959
4.99074	21.3028	4.99074	3.42561	4.99074	2.28959
4.98834	21.3326	4.98834	3.42585	4.98834	2.28949
4.98594	21.3605	4.98594	3.42605	4.98594	2.28941
4.98355	21.3869	4.98355	3.42637	4.98355	2.28944
4.98115	21.4122	4.98115	3.42685	4.98115	2.28959
4.97876	21.4365	4.97876	3.42741	4.97876	2.28984
4.97637	21.4595	4.97637	3.4279	4.97637	2.29011
4.97399	21.4808	4.97399	3.42821	4.97399	2.29037
4.9716	21.5007	4.9716	3.42836	4.9716	2.29067
4.96922	21.5197	4.96922	3.42854	4.96922	2.29111
4.96684	21.5386	4.96684	3.42898	4.96684	2.29181
4.96446	21.5586	4.96446	3.42988	4.96446	2.29279
4.96209	21.5801	4.96209	3.43124	4.96209	2.29399
4.95971	21.6036	4.95971	3.43289	4.95971	2.29524
4.95734	21.6286	4.95734	3.43454	4.95734	2.2963
4.95497	21.6548	4.95497	3.43588	4.95497	2.29703
4.95261	21.682	4.95261	3.43682	4.95261	2.29736
4.95025	21.7105	4.95025	3.43744	4.95025	2.29741
4.94788	21.7407	4.94788	3.43803	4.94788	2.29736
4.94552	21.7732	4.94552	3.43884	4.94552	2.2974
4.94317	21.8082	4.94317	3.44006	4.94317	2.29763
4.94081	21.8451	4.94081	3.44169	4.94081	2.29806
4.93846	21.883	4.93846	3.44358	4.93846	2.29864
4.93611	21.9208	4.93611	3.44554	4.93611	2.2993
4.93376	21.9575	4.93376	3.44747	4.93376	2.30001
4.93141	21.9925	4.93141	3.44938	4.93141	2.3008
4.92907	22.0253	4.92907	3.45135	4.92907	2.30174
4.92673	22.0557	4.92673	3.45349	4.92673	2.30285
4.92439	22.0829	4.92439	3.4558	4.92439	2.30412
4.92205	22.1059	4.92205	3.45818	4.92205	2.30546
4.91972	22.1233	4.91972	3.46043	4.91972	2.30675
4.91738	22.1336	4.91738	3.46239	4.91738	2.30791
4.91505	22.136	4.91505	3.46398	4.91505	2.30897
4.91273	22.1301	4.91273	3.46531	4.91273	2.31002
4.9104	22.1161	4.9104	3.46656	4.9104	2.31121
4.90807	22.0946	4.90807	3.46788	4.90807	2.31263
4.90575	22.0659	4.90575	3.46932	4.90575	2.31429
4.90343	22.03	4.90343	3.47075	4.90343	2.31608
4.90112	21.9872	4.90112	3.47194	4.90112	2.31781
4.8988	21.9379	4.8988	3.47266	4.8988	2.31928
4.89649	21.8829	4.89649	3.4728	4.89649	2.32039
4.89418	21.8239	4.89418	3.47245	4.89418	2.32114
4.89187	21.7628	4.89187	3.47183	4.89187	2.32165
4.88956	21.7015	4.88956	3.4712	4.88956	2.32206
4.88726	21.6414	4.88726	3.47074	4.88726	2.32248
4.88496	21.5833	4.88496	3.47047	4.88496	2.32295
4.88266	21.5274	4.88266	3.4703	4.88266	2.32347
4.88036	21.4737	4.88036	3.47011	4.88036	2.32397
4.87806	21.4226	4.87806	3.46984	4.87806	2.32444
4.87577	21.3743	4.87577	3.46953	4.87577	2.3249
4.87348	21.3297	4.87348	3.46932	4.87348	2.32539
4.87119	21.2894	4.87119	3.46936	4.87119	2.32591
4.8689	21.254	4.8689	3.4697	4.8689	2.32646
4.86662	21.2237	4.86662	3.47028	4.86662	2.32696
4.86433	21.1983	4.86433	3.47094	4.86433	2.32733
4.86205	21.1776	4.86205	3.47154	4.86205	2.32753
4.85978	21.1615	4.85978	3.47199	4.85978	2.32761
4.8575	21.1503	4.8575	3.47238	4.8575	2.32771
4.85522	21.1443	4.85522	3.47284	4.85522	2.32799
4.85295	21.1436	4.85295	3.47351	4.85295	2.32857
4.85068	21.148	4.85068	3.47445	4.85068	2.32946
4.84842	21.1568	4.84842	3.47553	4.84842	2.33057
4.84615	21.1687	4.84615	3.47656	4.84615	2.33171
4.84389	21.1823	4.84389	3.47733	4.84389	2.33267
4.84163	21.196	4.84163	3.4777	4.84163	2.33334
4.83937	21.2088	4.83937	3.47772	4.83937	2.33372
4.83711	21.2199	4.83711	3.47754	4.83711	2.33389
4.83485	21.2285	4.83485	3.47734	4.83485	2.33398
4.8326	21.234	4.8326	3.47723	4.8326	2.33408
4.83035	21.2354	4.83035	3.47722	4.83035	2.33425
4.8281	21.2316	4.8281	3.4772	4.8281	2.33444
4.82585	21.2218	4.82585	3.47705	4.82585	2.33461
4.82361	21.2057	4.82361	3.47671	4.82361	2.33475
4.82137	21.1837	4.82137	3.47623	4.82137	2.33489
4.81913	21.1567	4.81913	3.47573	4.81913	2.33508
4.81689	21.1262	4.81689	3.47535	4.81689	2.3354
4.81465	21.0938	4.81465	3.47518	4.81465	2.33584
4.81242	21.0607	4.81242	3.47517	4.81242	2.33639
4.81019	21.0282	4.81019	3.47521	4.81019	2.33696
4.80796	20.9974	4.80796	3.47518	4.80796	2.3375
4.80573	20.9693	4.80573	3.47501	4.80573	2.33801
4.8035	20.9453	4.8035	3.47478	4.8035	2.33851
4.80128	20.9266	4.80128	3.4746	4.80128	2.33909
4.79906	20.9145	4.79906	3.47461	4.79906	2.3398
4.79684	20.9095	4.79684	3.47489	4.79684	2.34062
4.79462	20.912	4.79462	3.47537	4.79462	2.34145
4.7924	20.9216	4.7924	3.47593	4.7924	2.34216
4.79019	20.9379	4.79019	3.47644	4.79019	2.34261
4.78798	20.9604	4.78798	3.47683	4.78798	2.34277
4.78577	20.9888	4.78577	3.47713	4.78577	2.34267
4.78356	21.0232	4.78356	3.47748	4.78356	2.34242
4.78136	21.0635	4.78136	3.478	4.78136	2.34217
4.77915	21.1097	4.77915	3.47878	4.77915	2.34199
4.77695	21.1612	4.77695	3.4798	4.77695	2.34188
4.77475	21.2173	4.77475	3.48097	4.77475	2.34178
4.77255	21.2772	4.77255	3.48219	4.77255	2.3416
4.77036	21.3399	4.77036	3.48342	4.77036	2.34127
4.76817	21.4049	4.76817	3.48467	4.76817	2.34078
4.76597	21.4716	4.76597	3.48601	4.76597	2.3402
4.76379	21.5392	4.76379	3.48748	4.76379	2.33955
4.7616	21.6073	4.7616	3.48905	4.7616	2.33897
4.75941	21.6745	4.75941	3.49056	4.75941	2.33851
4.75723	21.7396	4.75723	3.49184	4.75723	2.33813
4.75505	21.8012	4.75505	3.49273	4.75505	2.33782
4.75287	21.8583	4.75287	3.49319	4.75287	2.33756
4.75069	21.9103	4.75069	3.49333	4.75069	2.33739
4.74852	21.9573	4.74852	3.49331	4.74852	2.33734
4.74634	21.9997	4.74634	3.49332	4.74634	2.33741
4.74417	22.0377	4.74417	3.49346	4.74417	2.33757
4.742	22.0718	4.742	3.4937	4.742	2.33769
4.73984	22.1021	4.73984	3.49391	4.73984	2.33764
4.73767	22.129	4.73767	3.49396	4.73767	2.3373
4.73551	22.1532	4.73551	3.49376	4.73551	2.33667
4.73335	22.1757	4.73335	3.49334	4.73335	2.33581
4.73119	22.1979	4.73119	3.49281	4.73119	2.33487
4.72903	22.2213	4.72903	3.49228	4.72903	2.33398
4.72687	22.2471	4.72687	3.49182	4.72687	2.33323
4.72472	22.2759	4.72472	3.49142	4.72472	2.33258
4.72257	22.3081	4.72257	3.49099	4.72257	2.33194
4.72042	22.3436	4.72042	3.49045	4.72042	2.33122
4.71827	22.382	4.71827	3.48977	4.71827	2.33033
4.71613	22.4232	4.71613	3.489	4.71613	2.32931
4.71398	22.4667	4.71398	3.48826	4.71398	2.32823
4.71184	22.512	4.71184	3.48765	4.71184	2.32717
4.7097	22.5584	4.7097	3.4872	4.7097	2.32621
4.70756	22.6043	4.70756	3.48685	4.70756	2.32535
4.70543	22.6485	4.70543	3.48648	4.70543	2.32455
4.70329	22.6896	4.70329	3.486	4.70329	2.32373
4.70116	22.7264	4.70116	3.48535	4.70116	2.32289
4.69903	22.7587	4.69903	3.4846	4.69903	2.32203
4.6969	22.7864	4.6969	3.48384	4.6969	2.32121
4.69478	22.8099	4.69478	3.48315	4.69478	2.32048
4.69265	22.8291	4.69265	3.48254	4.69265	2.31981
4.69053	22.844	4.69053	3.48191	4.69053	2.31916
4.68841	22.8542	4.68841	3.48112	4.68841	2.31843
4.68629	22.859	4.68629	3.48006	4.68629	2.31756
4.68417	22.8586	4.68417	3.47867	4.68417	2.31654
4.68206	22.8529	4.68206	3.47702	4.68206	2.31544
4.67995	22.8429	4.67995	3.47525	4.67995	2.31437
4.67784	22.8291	4.67784	3.47348	4.67784	2.31345
4.67573	22.8122	4.67573	3.47177	4.67573	2.31271
4.67362	22.7927	4.67362	3.47009	4.67362	2.31212
4.67151	22.7703	4.67151	3.46836	4.67151	2.31157
4.66941	22.7451	4.66941	3.46651	4.66941	2.31097
4.66731	22.7171	4.66731	3.46452	4.66731	2.31028
4.66521	22.6864	4.66521	3.46246	4.66521	2.3095
4.66311	22.6537	4.66311	3.46046	4.66311	2.30872
4.66102	22.6194	4.66102	3.4586	4.66102	2.30802
4.65892	22.5838	4.65892	3.4569	4.65892	2.30743
4.65683	22.5467	4.65683	3.45528	4.65683	2.30693
4.65474	22.508	4.65474	3.45363	4.65474	2.30647
4.65265	22.4671	4.65265	3.45185	4.65265	2.30598
4.65057	22.4239	4.65057	3.44989	4.65057	2.30544
4.64848	22.3785	4.64848	3.44785	4.64848	2.30487
4.6464	22.3313	4.6464	3.44584	4.6464	2.30435
4.64432	22.2826	4.64432	3.44396	4.64432	2.30392
4.64224	22.2327	4.64224	3.44223	4.64224	2.30357
4.64016	22.1818	4.64016	3.44057	4.64016	2.30326
4.63809	22.1299	4.63809	3.43886	4.63809	2.30288
4.63601	22.0771	4.63601	3.43699	4.63601	2.30236
4.63394	22.0237	4.63394	3.43492	4.63394	2.30169
4.63187	21.9706	4.63187	3.43272	4.63187	2.30091
4.62981	21.9189	4.62981	3.43053	4.62981	2.30014
4.62774	21.8696	4.62774	3.42847	4.62774	2.29946
4.62567	21.8236	4.62567	3.42659	4.62567	2.29892
4.62361	21.7812	4.62361	3.42484	4.62361	2.29849
4.62155	21.7427	4.62155	3.42314	4.62155	2.29807
4.61949	21.7079	4.61949	3.42139	4.61949	2.29758
4.61744	21.6766	4.61744	3.41958	4.61744	2.29697
4.61538	21.6487	4.61538	3.41776	4.61538	2.29623
4.61333	21.6243	4.61333	3.41603	4.61333	2.29541
4.61128	21.603	4.61128	3.41447	4.61128	2.29457
4.60923	21.5845	4.60923	3.41304	4.60923	2.29371
4.60718	21.5678	4.60718	3.41162	4.60718	2.29278
4.60513	21.5521	4.60513	3.41004	4.60513	2.29172
4.60309	21.5364	4.60309	3.40814	4.60309	2.29046
4.60105	21.5199	4.60105	3.40587	4.60105	2.28898
4.59901	21.5024	4.59901	3.40331	4.59901	2.28734
4.59697	21.4839	4.59697	3.40058	4.59697	2.28561
4.59493	21.4647	4.59493	3.39783	4.59493	2.28388
4.5929	21.4448	4.5929	3.3951	4.5929	2.28218
4.59086	21.4242	4.59086	3.39237	4.59086	2.2805
4.58883	21.4026	4.58883	3.38954	4.58883	2.2788
4.5868	21.3797	4.5868	3.38655	4.5868	2.27707
4.58478	21.3554	4.58478	3.38341	4.58478	2.27532
4.58275	21.3299	4.58275	3.38025	4.58275	2.27363
4.58072	21.3036	4.58072	3.37725	4.58072	2.27211
4.5787	21.277	4.5787	3.37458	4.5787	2.27083
4.57668	21.2505	4.57668	3.3723	4.57668	2.26979
4.57466	21.2245	4.57466	3.37038	4.57466	2.26893
4.57265	21.1988	4.57265	3.36864	4.57265	2.26811
4.57063	21.1737	4.57063	3.36693	4.57063	2.26723
4.56862	21.1492	4.56862	3.36512	4.56862	2.2662
4.56661	21.1257	4.56661	3.3632	4.56661	2.26505
4.5646	21.1036	4.5646	3.36121	4.5646	2.26381
4.56259	21.0835	4.56259	3.35925	4.56259	2.26254
4.56058	21.0655	4.56058	3.35734	4.56058	2.26125
4.55858	21.0496	4.55858	3.35546	4.55858	2.25992
4.55657	21.0355	4.55657	3.3535	4.55657	2.25847
4.55457	21.0228	4.55457	3.35136	4.55457	2.25685
4.55257	21.0112	4.55257	3.34898	4.55257	2.25504
4.55058	21.0007	4.55058	3.34637	4.55058	2.25308
4.54858	20.9916	4.54858	3.34361	4.54858	2.25103
4.54658	20.9843	4.54658	3.34078	4.54658	2.24895
4.54459	20.9792	4.54459	3.33792	4.54459	2.24684
4.5426	20.9765	4.5426	3.33501	4.5426	2.24464
4.54061	20.9764	4.54061	3.33199	4.54061	2.24227
4.53863	20.9789	4.53863	3.32883	4.53863	2.23967
4.53664	20.9841	4.53664	3.32551	4.53664	2.23683
4.53466	20.9923	4.53466	3.32211	4.53466	2.23382
4.53267	21.0036	4.53267	3.31872	4.53267	2.23073
4.53069	21.0182	4.53069	3.31539	4.53069	2.22764
4.52872	21.0361	4.52872	3.3121	4.52872	2.22458
4.52674	21.057	4.52674	3.30877	4.52674	2.2215
4.52476	21.0801	4.52476	3.30527	4.52476	2.21833
4.52279	21.1048	4.52279	3.30148	4.52279	2.21501
4.52082	21.1304	4.52082	3.2974	4.52082	2.21152
4.51885	21.1567	4.51885	3.2931	4.51885	2.20792
4.51688	21.1836	4.51688	3.2887	4.51688	2.2043
4.51492	21.2111	4.51492	3.28429	4.51492	2.2007
4.51295	21.2395	4.51295	3.27986	4.51295	2.19711
4.51099	21.2685	4.51099	3.27524	4.51099	2.19338
4.50903	21.2978	4.50903	3.27017	4.50903	2.18928
4.50707	21.3273	4.50707	3.26429	4.50707	2.18456
4.50511	21.3567	4.50511	3.25726	4.50511	2.17892
4.50315	21.3859	4.50315	3.24869	4.50315	2.1721
4.5012	21.415	4.5012	3.23816	4.5012	2.16377
4.49925	21.4443	4.49925	3.22512	4.49925	2.15352
4.49729	21.4738	4.49729	3.20882	4.49729	2.1408
4.49535	21.5032	4.49535	3.18832	4.49535	2.12494
4.4934	21.5323	4.4934	3.16263	4.4934	2.10523
4.49145	21.5606	4.49145	3.1309	4.49145	2.08112
4.48951	21.5878	4.48951	3.09263	4.48951	2.05233
4.48756	21.6139	4.48756	3.04794	4.48756	2.01906
4.48562	21.6392	4.48562	2.99766	4.48562	1.98202
4.48368	21.6641	4.48368	2.9434	4.48368	1.94248
4.48175	21.6883	4.48175	2.88746	4.48175	1.90211
4.47981	21.713	4.47981	2.83254	4.47981	1.86283
4.47788	21.7387	4.47788	2.78172	4.47788	1.82673
4.47594	21.7655	4.47594	2.73796	4.47594	1.79581
4.47401	21.7936	4.47401	2.70377	4.47401	1.77165
4.47208	21.8238	4.47208	2.68085	4.47208	1.75529
4.47015	21.8569	4.47015	2.66993	4.47015	1.7471
4.46823	21.8938	4.46823	2.67066	4.46823	1.74676
4.46631	21.935	4.46631	2.68181	4.46631	1.75333
4.46438	21.9802	4.46438	2.70139	4.46438	1.76545
4.46246	22.0287	4.46246	2.72703	4.46246	1.78147
4.46054	22.0791	4.46054	2.75618	4.46054	1.79964
4.45862	22.1302	4.45862	2.78644	4.45862	1.81832
4.45671	22.1807	4.45671	2.81568	4.45671	1.83602
4.4548	22.2299	4.4548	2.84221	4.4548	1.85159
4.45288	22.2769	4.45288	2.8648	4.45288	1.86417
4.45097	22.3206	4.45097	2.88262	4.45097	1.87323
4.44906	22.3596	4.44906	2.89525	4.44906	1.87852
4.44715	22.3922	4.44715	2.90257	4.44715	1.88003
4.44525	22.4163	4.44525	2.90471	4.44525	1.87792
4.44334	22.4306	4.44334	2.90199	4.44334	1.87247
4.44144	22.4341	4.44144	2.89485	4.44144	1.86404
4.43954	22.4265	4.43954	2.88376	4.43954	1.853
4.43764	22.408	4.43764	2.8692	4.43764	1.83969
4.43574	22.379	4.43574	2.85157	4.43574	1.82445
4.43384	22.3398	4.43384	2.83124	4.43384	1.80755
4.43195	22.2904	4.43195	2.80853	4.43195	1.78925
4.43006	22.2313	4.43006	2.78379	4.43006	1.76982
4.42816	22.163	4.42816	2.75737	4.42816	1.7495
4.42628	22.0868	4.42628	2.72966	4.42628	1.72856
4.42439	22.0044	4.42439	2.70106	4.42439	1.70727
4.4225	21.918	4.4225	2.67193	4.4225	1.68586
4.42061	21.8296	4.42061	2.64267	4.42061	1.66457
4.41873	21.7414	4.41873	2.61361	4.41873	1.64362
4.41685	21.655	4.41685	2.58513	4.41685	1.62322
4.41497	21.5719	4.41497	2.55762	4.41497	1.6036
4.41309	21.4936	4.41309	2.53149	4.41309	1.58497
4.41121	21.4217	4.41121	2.50716	4.41121	1.56756
4.40934	21.3574	4.40934	2.48502	4.40934	1.55158
4.40746	21.3019	4.40746	2.46539	4.40746	1.53724
4.40559	21.2555	4.40559	2.44856	4.40559	1.52472
4.40372	21.2182	4.40372	2.4347	4.40372	1.51419
4.40185	21.1891	4.40185	2.424	4.40185	1.50581
4.39998	21.167	4.39998	2.41656	4.39998	1.49969
4.39812	21.151	4.39812	2.41252	4.39812	1.49592
4.39625	21.1403	4.39625	2.41196	4.39625	1.49452
4.39439	21.1347	4.39439	2.41491	4.39439	1.49549
4.39253	21.1342	4.39253	2.4213	4.39253	1.49876
4.39067	21.1388	4.39067	2.43095	4.39067	1.50423
4.38881	21.1484	4.38881	2.44358	4.38881	1.51178
4.38696	21.1626	4.38696	2.45877	4.38696	1.52126
4.3851	21.1806	4.3851	2.4761	4.3851	1.53251
4.38325	21.2017	4.38325	2.49516	4.38325	1.54534
4.3814	21.225	4.3814	2.51558	4.3814	1.55961
4.37954	21.2502	4.37954	2.53711	4.37954	1.57516
4.3777	21.2768	4.3777	2.55959	4.3777	1.59184
4.37585	21.3044	4.37585	2.5829	4.37585	1.6095
4.374	21.3326	4.374	2.60692	4.374	1.62801
4.37216	21.3607	4.37216	2.63146	4.37216	1.64719
4.37032	21.3881	4.37032	2.65633	4.37032	1.66683
4.36848	21.4144	4.36848	2.68127	4.36848	1.68673
4.36664	21.4396	4.36664	2.70603	4.36664	1.70668
4.3648	21.4641	4.3648	2.73042	4.3648	1.7265
4.36296	21.4886	4.36296	2.75427	4.36296	1.74604
4.36113	21.5139	4.36113	2.77744	4.36113	1.76517
4.35929	21.5403	4.35929	2.79982	4.35929	1.78381
4.35746	21.5681	4.35746	2.8213	4.35746	1.80188
4.35563	21.5972	4.35563	2.84179	4.35563	1.8193
4.3538	21.6274	4.3538	2.86122	4.3538	1.83602
4.35198	21.6585	4.35198	2.87955	4.35198	1.85197
4.35015	21.6906	4.35015	2.89679	4.35015	1.86712
4.34833	21.7236	4.34833	2.9129	4.34833	1.88138
4.34651	21.7572	4.34651	2.92786	4.34651	1.89471
4.34468	21.7903	4.34468	2.94158	4.34468	1.90702
4.34287	21.8217	4.34287	2.95395	4.34287	1.91825
4.34105	21.8495	4.34105	2.96488	4.34105	1.92836
4.33923	21.8723	4.33923	2.97442	4.33923	1.93742
4.33742	21.889	4.33742	2.98274	4.33742	1.94558
4.3356	21.8995	4.3356	2.99019	4.3356	1.95308
4.33379	21.9044	4.33379	2.99723	4.33379	1.96019
4.33198	21.9048	4.33198	3.00429	4.33198	1.9672
4.33017	21.9021	4.33017	3.01169	4.33017	1.97429
4.32837	21.8977	4.32837	3.01956	4.32837	1.98153
4.32656	21.8925	4.32656	3.0278	4.32656	1.98885
4.32475	21.8873	4.32475	3.03611	4.32475	1.99607
4.32295	21.8825	4.32295	3.04405	4.32295	2.00294
4.32115	21.8785	4.32115	3.05117	4.32115	2.00921
4.31935	21.8752	4.31935	3.05703	4.31935	2.01463
4.31755	21.8723	4.31755	3.06132	4.31755	2.019
4.31576	21.8695	4.31576	3.0639	4.31576	2.02225
4.31396	21.8665	4.31396	3.06484	4.31396	2.02443
4.31217	21.8631	4.31217	3.06453	4.31217	2.02578
4.31037	21.8597	4.31037	3.06364	4.31037	2.02676
4.30858	21.8571	4.30858	3.06302	4.30858	2.02792
4.30679	21.8565	4.30679	3.06352	4.30679	2.02981
4.30501	21.8585	4.30501	3.06572	4.30501	2.0328
4.30322	21.8628	4.30322	3.06976	4.30322	2.03697
4.30144	21.8677	4.30144	3.0753	4.30144	2.04206
4.29965	21.8699	4.29965	3.08156	4.29965	2.04753
4.29787	21.8656	4.29787	3.08761	4.29787	2.05274
[truncated: 1,735 more rows]

## Sheet: Fig 3
	Figure 3a												Figure 3b												Figure 3c
	Rt=24.48												0.1A	0.3A	0.5A	0.7A	0.9A	1.1A	1.3A	1.5A	1.7A	1.9A
	0.1A	0.3A	0.5A	0.7A	0.9A	1.1A	1.3A	1.5A	1.7A	1.9A			24.6862	25.1701	26.478	27.9699	29.7062	31.881	32.6452	33.8371	36.2566	37.9102			0	24.38	11	21.87	21	17.83	31	14.01	41	11.06
	23.363	22.1687	20.3061	19.3488	18.9144	18.4788	17.6705	16.9268	16.1768	15.5221			24.9862	26.2121	28.3215	31.0152	33.8805	37.5613	39.2266	42.7422	47.2407	49.5103			1	22.81	12	20.72	22	17.8	32	13.96	42	11.06
	22.9958	20.5871	18.4312	16.6295	16.1582	15.5277	13.7968	13.2501	12.2818	11.4954			25.2288	27.1434	29.9667	33.5025	37.2963	42.2678	44.8656	50.3929	57.155	60.175			2	22.63	13	19.38	23	17.27	33	13.54	43	10.55
	22.8002	19.5385	17.1561	14.7853	14.3189	13.3464	11.1661	10.6667	9.69809	8.69735			25.4158	27.9834	31.4161	35.1896	39.7494	45.674	49.1961	56.5589	65.8249	69.7248			3	22.59	14	18.82	24	15.89	34	12.87	44	9.57
	22.8645	19.1773	16.7155	14.1292	13.73	12.1932	10.1805	9.60885	8.93937	7.62929			25.5385	28.6565	32.6299	37.0328	41.9872	49.0109	53.6102	62.1825	73.9229	78.6498			4	22.51	15	18.61	25	14.85	35	12.07	45	9.17
	22.8716	18.9432	16.2796	13.533	13.1724	11.1667	9.40979	8.5342	8.08535	6.49777			25.6262	29.1366	33.5123	38.749	43.7562	51.98	57.7237	67.4012	80.4733	86.1972			5	22.43	16	18.32	26	14.78	36	11.65	46	8.88
	22.8701	18.707	16.0182	13.1512	12.8768	10.6859	8.89912	8.09095	7.63423	6.01011			25.6728	29.479	34.1771	39.9879	45.5001	54.5732	61.2584	72.6762	85.6224	93.0756			6	22.36	17	18.23	27	14.59	37	11.51	47	8.46
	22.87	18.4854	15.8109	12.9374	12.6131	10.4506	8.63778	8.02065	7.45133	5.84024			25.6911	29.7848	34.7882	40.8158	47.2267	56.7693	64.2562	77.2966	89.9241	99.5335			7	22.32	18	18.14	28	14.51	38	11.33	48	8.38
	22.87	18.2996	15.6202	12.8667	12.3875	10.271	8.52992	8.02458	7.50544	5.78178			25.6912	30.1062	35.3782	41.6796	48.7162	58.7247	67.1122	80.9304	94.2207	105.06			8	22.24	19	18.05	29	14.19	39	11.2	49	8.29
	22.8709	18.1571	15.4914	12.9382	12.1693	10.0716	8.58643	7.95359	7.52975	5.76943			25.6692	30.4295	35.9329	42.4826	50.0374	60.4128	69.7395	83.6787	98.304	109.763			9	22.18	20	17.91	30	14.1	40	11.2	50	8.26
	22.8666	18.0644	15.4365	12.9983	12.041	9.90383	8.59834	7.92206	7.50883	5.77943
	22.866	18.018	15.4141	13.0253	11.9919	9.86305	8.58606	7.94025	7.52715	5.76894
	22.864	17.9991	15.4033	13.0169	11.9782	9.86327	8.55583	7.98364	7.54615	5.77518
	22.862	18.0125	15.4093	12.9706	12.0139	9.92953	8.50274	8.0598	7.57073	5.78592
	Figure 3d												Figure 3f
		0.1A		0.5A		0.9A		1.3A		1.7A
	0	24.7463	0	24.7177	0	24.9157	0.06667	24.8451	0.03333	24.8526			0.1	0.19	0.5	0.18	0.9	0.3	1.3	0.23	1.7	0.32
	0.14286	24.7683	0.125	24.7051	0.14286	24.848	0.23333	24.8777	0.2	24.8326
	0.28571	24.7446	0.25	24.7083	0.28571	24.8094	0.4	24.9183	0.3	24.8229
	0.42857	24.7314	0.375	24.744	0.42857	24.8803	0.6	24.8849	0.4	24.8071
	0.57143	24.6966	0.5	24.7623	0.57143	24.8817	0.8	24.8757	0.5	24.8503
	0.71429	24.7089	0.625	24.6983	0.71429	24.868	1	24.8631	0.6	24.8769
	0.85714	24.7311	0.75	24.7191	0.85714	24.8106	1.2	24.876	0.7	24.8857
	1	24.7009	0.875	24.7654	1	24.7986	1.4	24.876	0.8	24.8226
	1.125	24.6574	1	24.7529	1.125	24.8011	1.51111	24.9114	0.9	24.798
	1.25	24.7003	1.125	24.7023	1.25	24.8491	1.62222	24.8537	1	24.8146
	1.375	24.7	1.25	24.7403	1.375	24.8066	1.73333	24.8394	1.1	24.8106
	1.5	24.6437	1.375	24.7777	1.5	24.7543	1.84444	24.8097	1.2	24.8143
	1.625	24.6003	1.5	24.7129	1.625	24.7634	1.95556	24.8574	1.325	24.8063
	1.75	24.6629	1.625	24.6671	1.75	24.8163	2.06667	24.9157	1.45	24.7983
	1.875	24.6769	1.75	24.6686	1.875	24.8211	2.17778	24.9609	1.575	24.7857
	2	24.6549	1.875	24.6626	2	24.8237	2.28889	24.5837	1.7	24.8317
	2.14286	24.6363	2	24.6731	2.125	24.8489	2.4	24.0166	1.825	24.8531
	2.28571	24.6043	2.125	24.6891	2.25	24.8266	2.51111	23.4271	1.95	24.8231
	2.42857	24.4834	2.25	24.6677	2.375	24.6734	2.62222	22.8434	2.075	24.8643
	2.57143	24.3114	2.375	24.6971	2.5	24.2203	2.73333	22.21	2.2	24.5937
	2.71429	24.0009	2.5	24.4809	2.625	23.6726	2.84444	21.6169	2.31111	24.1006
	2.85714	23.6783	2.625	24.1037	2.75	23.1277	2.95556	21.0126	2.42222	23.2097
	3	23.4909	2.75	23.6209	2.875	22.5091	3.06667	20.4963	2.53333	22.436
	3.125	23.4069	2.875	23.3769	3	21.9386	3.17778	20.1911	2.64444	21.4397
	3.25	23.2914	3	23.054	3.11111	21.4791	3.28889	20.1326	2.75556	20.7703
	3.375	23.0431	3.11111	22.8	3.22222	21.1834	3.4	19.8129	2.86667	20.0274
	3.5	22.8246	3.22222	22.4774	3.33333	20.7594	3.51111	19.3574	2.97778	19.48
	3.625	22.6546	3.33333	22.2526	3.44444	20.4591	3.62222	18.7857	3.08889	19.1083
	3.75	22.5629	3.44444	22.0634	3.55556	20.1474	3.73333	18.4894	3.2	18.8906
	3.875	22.4277	3.55556	21.8963	3.66667	19.93	3.84444	18.2834	3.3	18.5434
	4	22.3403	3.66667	21.6317	3.77778	19.7083	3.95556	18.0934	3.4	17.99
	4.2	22.2689	3.77778	21.4269	3.88889	19.4577	4.06667	17.902	3.5	17.5957
	4.4	22.194	3.88889	21.2551	4	19.1689	4.17778	17.6926	3.6	17.174
	4.6	22.1783	4	21.1357	4.125	18.8994	4.28889	17.53	3.7	16.8446
	4.8	22.1491	4.125	20.9863	4.25	18.7363	4.4	17.3331	3.8	16.448
	5	22.0926	4.25	20.8631	4.375	18.6406	4.51111	17.1723	3.9	16.1389
	5.125	22.0657	4.375	20.6974	4.5	18.5674	4.62222	17.0289	4	15.8049
	5.25	22.0637	4.5	20.494	4.625	18.4663	4.73333	16.8911	4.1	15.614
	5.375	22.016	4.625	20.3486	4.75	18.3331	4.84444	16.7451	4.2	15.4811
	5.5	21.988	4.75	20.2737	4.875	18.1726	4.95556	16.5791	4.325	15.3346
	5.625	21.9769	4.875	20.22	5	17.9897	5.06667	16.4534	4.45	15.064
	5.75	21.9411	5	20.1097	5.125	17.8703	5.17778	16.3834	4.575	14.8266
	5.875	21.8437	5.2	20.0383	5.25	17.8611	5.28889	16.354	4.7	14.6777
	6	21.7874	5.4	19.908	5.375	17.8251	5.4	16.3751	4.825	14.5466
	6.33333	21.7849	5.6	19.7809	5.5	17.7271	5.525	16.2397	4.95	14.3511
	6.66667	21.7574	5.8	19.7126	5.625	17.6183	5.65	16.0729	5.075	14.0777
	7	21.7011	6	19.6694	5.75	17.5563	5.775	15.992	5.2	13.822
	7.14286	21.6594	6.125	19.6206	5.875	17.5457	5.9	15.9903	5.34286	13.6609
	7.28571	21.6466	6.25	19.5617	6	17.4454	6.025	15.8937	5.48571	13.5251
	7.42857	21.628	6.375	19.532	6.125	17.354	6.15	15.8066	5.62857	13.442
	7.57143	21.6246	6.5	19.5006	6.25	17.3169	6.275	15.7577	5.77143	13.3866
	7.71429	21.6066	6.625	19.514	6.375	17.37	6.4	15.678	5.91429	13.3386
	7.85714	21.5914	6.75	19.4606	6.5	17.3434	6.5	15.6117	6.05714	13.2443
	8	21.5826	6.875	19.4074	6.625	17.2629	6.6	15.568	6.2	13.1403
	8.16667	21.5966	7	19.3517	6.75	17.1997	6.7	15.4974	6.36667	13.0834
	8.33333	21.592	7.11111	19.28	6.875	17.1569	6.8	15.4709	6.53333	13.094
	8.5	21.5723	7.22222	19.262	7	17.1226	6.9	15.4597	6.7	13.08
	8.66667	21.5734	7.33333	19.2886	7.11111	17.0651	7	15.45	6.86667	12.9509
	8.83333	21.5646	7.44444	19.3243	7.22222	17.0386	7.1	15.3903	7.03333	12.8966
	9	21.7866	7.55556	19.2943	7.33333	17.0663	7.2	15.3394	7.2	12.9386
	9.14286	22.0334	7.66667	19.3066	7.44444	17.0971	7.3	15.2563	7.3	12.9603
	9.28571	22.2517	7.77778	19.2909	7.55556	17.0189	7.4	15.2486	7.4	12.8691
	9.42857	22.3117	7.88889	19.3117	7.66667	16.9729	7.54286	15.2437	7.5	12.7757
	9.57143	22.4463	8	19.3237	7.77778	17.0009	7.68571	15.2283	7.6	12.7397
	9.71429	22.5443	8.125	19.2894	7.88889	17.0577	7.82857	15.1451	7.7	12.7671
	9.85714	22.5774	8.25	19.2329	8	17.0414	7.97143	15.1394	7.8	12.8251
	10	22.776	8.375	19.1754	8.125	16.9957	8.11429	15.138	7.9	12.8414
	10.1429	23.0551	8.5	19.1829	8.25	16.9966	8.25714	15.1777	8	12.8243
	10.2857	23.2694	8.625	19.174	8.375	17.0697	8.4	15.1691	8.1	12.768
	10.4286	23.3291	8.75	19.2234	8.5	17.128	8.51111	15.1554	8.2	12.7566
	10.5714	23.3817	8.875	19.1871	8.625	17.0654	8.62222	15.0357	8.325	12.774
	10.7143	23.4146	9	19.3266	8.75	17.0103	8.73333	15.1883	8.45	12.8551
	10.8571	23.3783	9.11111	19.5951	8.875	17.0303	8.84444	15.5011	8.575	13.1291
	11	23.5	9.22222	19.9911	9	16.9666	8.95556	16.1431	8.7	13.7954
	11.1429	23.6337	9.33333	20.2394	9.14286	17.4303	9.06667	16.7631	8.825	14.5026
	11.2857	23.762	9.44444	20.562	9.28571	18.1403	9.17778	17.3703	8.95	15.354
	11.4286	23.7394	9.55556	20.8683	9.42857	18.9589	9.28889	17.8363	9.075	15.8194
	11.5714	23.7591	9.66667	21.1826	9.57143	19.3437	9.4	18.4871	9.2	16.6577
	11.7143	23.7969	9.77778	21.374	9.71429	19.8629	9.525	19.0103	9.325	17.6077
	11.8571	23.8809	9.88889	21.6586	9.85714	20.1797	9.65	19.608	9.45	18.5883
	12	23.9989	10	21.9137	10	20.5083	9.775	20.1189	9.575	19.0666
	12.2	24.0517	10.125	22.1614	10.125	20.7991	9.9	20.682	9.7	19.4703
	12.4	24.0466	10.25	22.3083	10.25	21.1551	10.025	21.0989	9.825	19.9194
	12.6	23.9823	10.375	22.494	10.375	21.5771	10.15	21.4909	9.95	20.2671
	12.8	24.0543	10.5	22.6386	10.5	21.946	10.275	21.7597	10.075	20.7006
	13	24.1691	10.625	22.8217	10.625	22.226	10.4	21.9917	10.2	20.9914
	13.1667	24.2063	10.75	22.9489	10.75	22.3586	10.525	22.1957	10.325	21.2671
	13.3333	24.1514	10.875	23.0397	10.875	22.5471	10.65	22.4409	10.45	21.5189
	13.5	24.1443	11	23.1397	11	22.7286	10.775	22.7197	10.575	21.84
	13.6667	24.2031	11.125	23.2597	11.1429	22.912	10.9	23.0326	10.7	22.2349
	13.8333	24.2466	11.25	23.3743	11.2857	23.1149	11.025	23.1631	10.825	22.572
	14	24.2491	11.375	23.4823	11.4286	23.2997	11.15	23.3151	10.95	22.7849
	14.1429	24.2554	11.5	23.5777	11.5714	23.5109	11.275	23.4214	11.075	22.96
	14.2857	24.23	11.625	23.6323	11.7143	23.6766	11.4	23.6443	11.2	23.2031
	14.4286	24.1889	11.75	23.7166	11.8571	23.8577	11.525	23.778	11.3111	23.3054
	14.5714	24.192	11.875	23.8717	12	23.9557	11.65	23.8117	11.4222	23.4046
	14.7143	24.268	12	24.0529	12.1111	24.0469	11.775	23.9274	11.5333	23.5883
	14.8571	24.3166	12.125	24.1454	12.2222	24.1477	11.9	24.1463	11.6444	23.8046
	15	24.272	12.25	24.1694	12.3333	24.1957	12.025	24.2694	11.7556	23.912
	15.2	24.274	12.375	24.1831	12.4444	24.2209	12.15	24.3151	11.8667	24.0246
	15.4	24.2926	12.5	24.2203	12.5556	24.3137	12.275	24.4403	11.9778	24.1171
	15.6	24.3243	12.625	24.2583	12.6667	24.4431	12.4	24.5571	12.0889	24.2414
	15.8	24.3106	12.75	24.3314	12.7778	24.5071	12.5111	24.6271	12.2	24.4246
	16	24.3106	12.875	24.4029	12.8889	24.5166	12.6222	24.736	12.3429	24.6337
	16.2	24.2929	13	24.45	13	24.5703	12.7333	24.862	12.4857	24.7451
	16.4	24.2991	13.1429	24.448	13.1429	24.6289	12.8444	24.946	12.6286	24.8363
	16.6	24.324	13.2857	24.4737	13.2857	24.658	12.9556	25.0017	12.7714	24.9057
	16.8	24.33	13.4286	24.4991	13.4286	24.7243	13.0667	25.0911	12.9143	25.0217
	17	24.3369	13.5714	24.5966	13.5714	24.8646	13.1778	25.1551	13.0571	25.0389
	--		13.7143	24.6763	13.7143	25.0157	13.2889	25.1846	13.2	25.1366
	--		13.8571	24.7011	13.8571	25.058	13.4	25.216	13.325	25.2463
	--		14	24.6706	14	25.0546	13.5429	25.2806	13.45	25.4223
	--		14.125	24.7054	14.125	25.0869	13.6857	25.3189	13.575	25.4629
	--		14.25	24.7774	14.25	25.1529	13.8286	25.3986	13.7	25.5611
	--		14.375	24.8257	14.375	25.2383	13.9714	25.5049	13.825	25.6209
	--		14.5	24.8009	14.5	25.2554	14.1143	25.5886	13.95	25.6974
	--		14.625	24.7991	14.625	25.2374	14.2571	25.5983	14.075	25.7229
	--		14.75	24.8146	14.75	25.2377	14.4	25.6277	14.2	25.8051
	--		14.875	24.8971	14.875	25.3163	14.5111	25.68	14.4	25.8703
	--		15	24.946	15	25.3977	14.6222	25.7163	14.6	25.9794
	--		15.2	24.9611	15.1429	25.4449	14.7333	25.7311	14.8	26.074
	--		15.4	24.95	15.2857	25.4454	14.8444	25.7626	15	26.1903
	--		15.6	24.9726	15.4286	25.4643	14.9556	25.824	15.2	26.2854
	--		15.8	25.0074	15.5714	25.5177	15.0667	25.892	15.45	26.3526
	--		16	25.0391	15.7143	25.5614	15.1778	25.8966	15.7	26.4289
	--		16.125	25.0609	15.8571	25.5891	15.2889	25.8986	15.95	26.5129
	--		16.25	25.0903	16	25.626	15.4	25.9177	16.2	26.5246
	--		16.375	25.0657	16.1429	25.6366	15.5667	26.0166	16.4	26.4923
	--		16.5	25.0351	16.2857	25.6383	15.7333	26.0403	16.6	26.5506
	--		16.625	25.0617	16.4286	25.6414	15.9	26.0563	16.8	26.6109
	--		16.75	25.1217	16.5714	25.682	16.0667	26.0846	17	26.6626
	--		16.875	25.144	16.7143	25.6871	16.2333	26.1751	--
	--		17	25.1363	16.8571	25.7377	16.4	26.1877	--
	--				17	25.7871	16.5111	26.1809	--
	--				--	--	16.6222	26.1474	--
	--				--	--	16.7333	26.1651	--
	--						16.8444	26.1834
	--						16.9556	26.2474
							17.0667	26.2151

## Sheet: Fig S3
1	25.68					--	--	--	--	--
2	25.61					25.617	--	--	--	--
3	25.56	25.43				--	--	--	--	--
4		25.4					25.393	--	--	--
5		25.35	25.23			--		--	--	--
6			25.19					25.183	--	--
7			25.13	24.99		--			--	--
8				24.92					24.927	--
9				24.87	24.74	--				--
10					24.67					24.667
11					24.59
1	36.28					--	--	--	--	--
2	36.31					36.317	--	--	--	--
3	36.36	36.43					--	--	--	--
4		36.48					36.473	--	--	--
5		36.51	36.59					--	--	--
6			36.64					36.637	--	--
7			36.68	36.77					--	--
8				36.82					36.823	--
9				36.88	36.98					--
10					37.04					37.043
11					37.11

## Sheet: Fig S7-2
Fig S7-2a								Fig S7-2c
									Vertical	Lateral
0	25	0	25	0	25			40	0.27082	0.26712
0.00071438	25	0.00071658	24.99	0.00072017	25			60	0.28426	0.28358
0.00119	25	0.00119	24.98	0.0012	25			80	0.30509	0.27317
0.00214	25	0.00215	24.98	0.00216	25
0.00404	25	0.00405	24.97	0.00408	25
0.00783	25	0.00787	24.97	0.00792	25
0.01265	25	0.01549	24.93	0.01561	25
0.017	25	0.02126	24.87	0.02125	25
0.02568	25	0.03279	24.68	0.03254	25
0.03494	25	0.04432	24.44	0.04135	25
0.04421	25	0.05358	24.23	0.05897	25
0.06273	25	0.07211	23.82	0.07483	25
0.08126	24.99	0.10917	22.99	0.10654	24.98
0.11832	24.97	0.14622	22.17	0.13123	24.97
0.14689	24.95	0	24.99	0.16151	24.93
0.20402	24.87	0.00085485	24.99	0.18875	24.9
0.26115	24.76	0.00135	24.98	0.24325	24.8
0.31029	24.64	0.00234	24.98	0.29774	24.68
0.40855	24.36	0.00432	24.98	0.36455	24.5
0.50682	24.05	0.00828	24.97	0.42467	24.32
0.62225	23.65	0.01308	24.95	0.54493	23.93
0.73768	23.23	0.01788	24.92	0.68822	23.41
0.85311	22.79	0.02749	24.77	0.81719	22.92
1.084	21.92	0.03709	24.6	1.0751	21.93
1.3148	21.05	0.0563	24.18	1.591	19.97
1.5904	20.04	0.07551	23.73	1.9805	18.5
1.8384	19.17	0.0928	23.32	2.4476	16.83
2.3345	17.63	0.12738	22.54	2.868	15.37
2.7809	16.34	0.16195	21.78	3.7087	12.73
3.6738	14.41	0.23111	20.38	4.5494	10.22
4.3515	13.08	0.29223	19.19	6.2309	5.79
5.077	12.08	0.41448	17.04	9.5938	-0.38
5.8025	11.23	0.5034	15.53	12.336	-4.91
7.2536	10.48	0.61627	13.74	15.158	-8
8.3611	10.11	0.72914	12.2	17.697	-10.5
10.576	10.06	0.84201	10.75	22.776	-13.1
12.791	10.69	1.0678	8.19	26.766	-14.84
15.006	11.52	1.2709	6.04	34.747	-15.94
19.436	14.18	1.6772	2.3	41.342	-16.38
22.629	15.9	1.9352	0.52	53.342	-15.54
29.014	18.85	2.1674	-0.82	64.142	-14.49
35.4	21.74	2.6318	-2.57	67.142	-13.31
47.4	25.49	3.0387	-3.82	70.142	-12.4
59.4	28.89	3.8527	-4.58	76.142	-10.42
71.4	31.2	4.4402	-4.84	88.142	-6.88
83.4	33.46	5.6151	-4.56	100.14	-3.79
95.4	34.75	6.79	-3.78	112.14	-2.87
107.4	36.17	7.0899	-3.27	122.19	-2.05
119.4	36.86	7.6896	-2.04
131.4	37.71	8.2893	-0.77
		9.4887	1.75
		11.887	6.25
		14.286	10.05
		19.084	15.77
		23.881	19.78
		33.476	24.81
		42.112	27.18
		59.383	29.97
		76.654	31.46
		94.654	32.76
		112.65	34.34
		130.65	36.23
		148.65	37.55
		166.65	39.81
		184.65	40.77

## Sheet: Fig. S10
Figure S10c												Figure S10d
2	0.581	0.597	0.587	0.598	0.594	0.609	0.613	0.604				0	0.593	0.592	0.589	0.613	0.598	0.587	0.616	0.597
2.5	0.587	0.601	0.594	0.615	0.61	0.592	0.609	0.597				1000	0.621	0.597	0.615	0.617	0.602	0.615	0.615	0.589
3	0.585	0.603	0.595	0.611	0.614	0.579	0.608	0.606				2000	0.616	0.595	0.611	0.608	0.608	0.602	0.607	0.587
3.5	0.593	0.591	0.607	0.589	0.613	0.613	0.611	0.615				3000	0.589	0.597	0.603	0.609	0.595	0.614	0.616	0.607
4	0.581	0.604	0.611	0.608	0.596	0.617	0.609	0.611				4000	0.599	0.613	0.587	0.607	0.597	0.613	0.617	0.603
												5000	0.589	0.587	0.603	0.613	0.603	0.609	0.619	0.611
												6000	0.591	0.609	0.615	0.589	0.597	0.601	0.613	0.615
												7000	0.598	0.609	0.598	0.578	0.613	0.589	0.614	0.594
												8000	0.589	0.612	0.579	0.615	0.608	0.589	0.607	0.611
												9000	0.587	0.591	0.607	0.608	0.585	0.586	0.61	0.589
												10000	0.589	0.607	0.608	0.594	0.589	0.587	0.607	0.597

## Sheet: Fig. S22
Figure S22a		Rt=25.4									Figure S22b							Figure S22c
C-TED											CE-TED							CE-h-TED
0	25.4	0	25.4	0	25.4	0	25.4	0	25.4		0	25.4	25.4	25.4	25.4	25.4		0	25.303	25.303	25.3	25.303	25.4507
1	25.4	1	25.4	1	25.4	1	25.4	1	25.4		1	25.4	25.4	25.4	25.4	25.4		1	25.3226	25.3226	25.3	25.3226	25.4611
2	25.4	2	25.4	2	25.4	2	25.4	2	25.4		2	25.4	25.4	25.4	25.4	25.4		2	25.3325	25.3325	25.3	25.3	25.3
3	25.5545	3	25.6727	3	25.8182	3	25.7182	3	25.5909		3	25.4	25.4	25.4	25.4	25.5114		3	25.3	25.3	25.3	25.3	25.4111
4	25.497	4	25.6182	4	25.5394	4	25.7879	4	25.8		4	25.5371	25.5371	25.5543	25.5371	25.1857		4	25.3	25.3	25.3	25.3	25.3
5	25.1796	5	25.1087	5	24.9355	5	25.0091	5	25.4849		5	25.0314	25.04	24.9971	25.1771	24.3743		5	25.2857	25.3	25.3	25.3	25.3
6	24.7342	6	24.1255	6	23.7996	6	23.8221	6	24.2844		6	24.1171	24.16	24.0629	23.8429	22.1857		6	25.1294	24.5894	24.4758	24.2732	24.1732
7	24.168	7	22.8377	7	22.2312	7	22.1277	7	22.3329		7	23.1971	22.9686	22.48	21.5057	19.5686		7	24.8849	23.5771	23.3494	22.4632	22.2632
8	23.5511	8	21.5758	8	20.5437	8	20.1216	8	20.0048		8	22.9343	22.0771	21.0229	19.4971	17.7286		8	24.5688	22.1896	21.4935	20.4411	19.2411
9	23.0398	9	20.4836	9	19.1515	9	18.2823	9	17.6957		9	22.7914	21.36	19.7257	18.5086	17.3514		9	24.2463	20.6758	19.2476	18.0407	16.8407
10	22.7394	10	19.8805	10	18.4619	10	17.1203	10	15.9827		10	22.7914	21.2571	19.3571	18.3714	17.5029		10	23.9913	19.2623	16.9788	15.6281	14.4281
11	22.8264	11	20.0909	11	19.0775	11	17.3849	11	15.5342		11	22.8	21.5257	19.4	18.5771	18.1429		11	23.8537	18.2134	15.1472	13.6745	12.4745
12	22.8697	12	20.5446	12	19.6372	12	18.0442	12	16.2887		12	22.7914	21.8914	19.7086	19.2343	19.5743		12	23.7836	17.7069	14.0177	12.6584	11.4584
13	22.968	13	21.2996	13	20.7498	13	18.8779	13	18.142		13	22.8086	22.1143	20.3	20.34	21.4029		13	23.7307	17.6913	13.632	12.2346	11.0346
14	23.1814	14	22.2035	14	21.9667	14	20.3541	14	20.0645		14	22.9171	22.3114	21.1	21.4914	22.4971		14	23.6987	17.5974	13.4164	11.881	10.6809
15	23.4125	15	23.3623	15	23.281	15	22.0515	15	22.1048		15	23.0743	22.6657	22.0686	22.7457	23.32		15	23.6745	17.4281	13.3125	11.6861	10.4862
16	23.6939	16	24.5052	16	24.7255	16	24.187	16	24.2952		16	23.2	23.1829	22.6857	23.5657	24.3286		16	23.6273	17.2844	13.1221	11.4957	10.2957
17	24.042	17	25.4853	17	26.4883	17	26.21	17	26.5775		17	23.3343	23.6	23.08	24.1914	26.0429		17	23.6173	17.1913	12.8805	11.281	10.0809
18	24.4403	18	26.3732	18	28.1537	18	28.2528	18	29.0771		18	23.4486	24.06	23.5743	24.9229	27.7086		18	23.6247	17.0528	12.6511	11.0619	9.8619
19	24.8208	19	27.2199	19	29.8948	19	30.4779	19	31.8671		19	23.5257	24.3714	24.4914	26.1914	29.34		19	23.6385	16.9303	12.542	10.9043	9.70433
20	25.1307	20	28.0584	20	31.3342	20	32.3952	20	35.1567		20	23.6171	24.6029	25.4	27.4086	30.9714		20	23.6104	16.8437	12.4814	10.8087	9.60866
21	25.4082	21	29.0649	21	32.7078	21	34.3165	21	38.4225		21	23.7829	24.8829	26.1571	28.6771	31.8971		21	23.6065	16.8134	12.5338	10.6571	9.45714
22	25.6641	22	29.9913	22	34.0164	22	36.3775	22	40.9491		22	23.8743	25.4	26.92	29.4257	32.72		22	23.5935	16.7935	12.5675	10.5225	9.32251
23	25.9091	23	30.9597	23	35.4494	23	38.6805	23	43.1457		23	23.96	25.8829	27.3857	29.9743	33.7114		23	23.5987	16.7909	12.5797	10.3874	9.18745
24	26.2385	24	31.7398	24	37.1546	24	41.545	24	45.0121		24	24.04	26.3429	27.7886	30.7314	35.3514		24	23.5736	16.832	12.5338	10.1732	8.97316
25	26.5311	25	32.5739	25	38.5564	25	43.6983	25	46.5485		25	24.1343	26.5971	28.24	31.9829	36.8829		25	23.5554	16.8242	12.4242	9.97879	8.77879
